# Supplementary material for: Cav2.3 channels contribute to dopaminergic neuron loss in a model of Parkinson’s disease
Source: Nat Commun. 2019 Nov 8;10:5094. doi: 10.1038/s41467-019-12834-x (PMC6841684; doi:10.1038/s41467-019-12834-x)
Supplement: Supplementary file 3 — Source Data [file 41467_2019_12834_MOESM3_ESM.xlsx]

## Sheet: Fig. 1a
	Number of mRNA molecules per SN DA neuron (adult wildtype)
analyzed mRNA	mean	±SD	±SEM	median	95% CI	n/N
Cav1.2	22.22	12.26	0.47	20.53	19.67-21.60	667/4
Cav1.3	30.06	16.37	0.71	27.33	25.73-29.47	537/4
Cav2.1	65.4	30.19	1.47	61.4	57.13-64.53	425/3
Cav2.2	61.17	26.84	1.25	61.07	58.47-64.27	461/3
Cav2.3	82.97	40.86	1.96	76.67	72.00-80.93	435/4
Cav3.1	41.79	23.03	0.9	38.27	35.87-40.53	657/4
Cav3.2	6.4	5.37	0.22	4.87	4.33-5.47	573/4
Cav3.3	9.34	6.14	0.28	8.37	7.67-9.33	498/4
p-values (Kruskal-Wallis test with Dunn's multiple comparisons test)	Kruskal Wallis: <0.0001; multiple comparison (Dunn's): Cav1.2 vs. Cav1.3: <0.0001, Cav1.2 vs. Cav2.1: <0.0001, Cav1.2 vs. Cav2.2: <0.0001, Cav1.2 vs. Cav2.3: <0.0001, Cav1.2 vs. Cav3.1: <0.0001, Cav1.2 vs. Cav3.2: <0.0001, Cav1.2 vs. Cav3.3: <0.0001, Cav1.3 vs. Cav2.1: <0.0001, Cav1.3 vs. Cav2.2: <0.0001, Cav1.3 vs. Cav2.3: <0.0001, Cav1.3 vs. Cav3.1: <0.0001, Cav1.3 vs. Cav3.2: <0.0001, Cav1.3 v…
	individual values
	Cav1.2	Cav1.3	Cav2.1	Cav2.2	Cav2.3	Cav3.1	Cav3.2	Cav3.3
	17.13	18.93	78	26.67	79	41.53	0	8.6
	37.47	20.6	53.47	42.13	61.47	58.07	2.47	6.87
	11.2	34.93	132.93	71	75.53	30.87	1	9.8
	43.87	39	61.4	92.87	65.4	35.47	20.07	3.6
	16.2	16.47	48.13	38.87	66.93	49.6	5.2	11.87
	23.13	39.87	31	163.67	43.87	57.93	0.93	9.87
	46.27	57.67	120.8	83.6	117.27	24.87	7.8	11.2
	11.33	35.13	93.33	74.2	30.6	39.4	12	17.33
	14.13	29.67	44.6	64	65	13	4.2	15.2
	14.13	37.73	64.2	45	48.2	39.87	1.33	7.87
	13.87	71.67	40.2	18.33	66.8	31.6	2.6	12
	32.07	33.33	19.27	85.8	88.47	46.87	4.67	4.53
	17.87	9.73	18	17.53	65.27	19.87	16.13	9.53
	35.33	50.93	38.13	65.87	66.53	42.67	9.13	10.53
	20.13	27	46.6	58.47	57.2	28.2	5.07	2.13
	9.07	14.8	88.07	45.07	71.8	38.07	3.93	11.87
	22.87	13.47	49.67	44.73	115.67	39.13	1.53	4.13
	19.6	27.33	62.87	65.2	153	32.67	8.13	7.47
	2.93	28.67	99.67	81.07	70	54.73	7.07	10.67
	21.47	22.53	90.6	60.87	80.2	51.93	17.8	6.73
	25.53	51.87	61.47	81.6	72.73	54.27	7.93	11.87
	22	22.8	68.93	66.8	98.8	3.67	3.4	11.27
	6.67	55.6	89.93	97.2	68.53	23.27	4.87	14.2
	5.33	37.07	49.27	93.2	56.8	28.07	2.53	9.4
	9.67	39	92.13	73.13	101.47	18.6	1.4	2.33
	23.2	7.33	70.87	101.27	84.6	6.87	2.53	5.13
	5.13	20	6.13	47.07	77.6	67	10.13	4.8
	25.6	39.87	54.2	72.33	72.53	76	5	12.2
	30.6	61.73	49.47	63.93	155.2	6.13	19.53	13.4
	34	19.33	40.47	109.47	80.27	32.93	2.93	16.93
	10.8	10.73	85.2	61.13	50.13	26.07	13.07	7.93
	20.53	50	40.33	38.33	79.27	16.47	1.8	1.4
	36.87	11.27	103.47	73.8	125.67	8.87	3.93	1.53
	48.47	32.47	38.93	83.47	44.07	69.8	1.27	16.27
	36.2	10.93	130	126.07	108.67	35.53	3.87	1.6
	14.07	55.6	26.6	67.2	48	44.6	8.67	12.13
	39.07	70.53	114.27	110.4	86.47	85.93	9.2	7.33
	41.73	24.07	143.13	55.27	59.53	21.13	1.13	0.07
	28.6	42.87	87.93	10.2	150.4	27.93	2.8	3.8
	35.07	74.73	82.33	72.07	90.47	22.4	3.07	3.73
	23.8	42.33	52.53	102.8	89.8	101.4	2.13	11
	7.67	33.67	87	91.67	84.2	38.27	9.53	1.87
	5.53	58.87	38.6	40.93	79.53	30.33	9.67	10
	4.13	13.27	151.13	27.53	97.07	27.73	4.67	5.13
	18.67	20.13	34.47	125.4	66.47	91.13	3.67	3.47
	6.2	3.53	107	74.07	139.33	46.8	5.53	13.27
	14.93	26.07	90.6	129.73	50.47	28.87	7.73	13.73
	0	5.87	71.8	49.47	114.67	38.67	7.73	7
	8.27	12.07	38.13	47.93	206.07	42.2	2.53	7.33
	7.6	46.67	44.2	62.73	66.27	32.2	2.8	12.6
	25.53	23.13	29.27	16.13	145.6	54.67	6.53	11.27
	9.07	58.67	100	85.87	86.33	40.53	11.87	7
	21.8	45.47	37.4	9.93	99.53	64.6	5.6	0
	11.6	15.73	98.2	59.13	36.87	8.27	2.8	2.33
	5.47	51.93	63.87	41.8	55.73	28	2.53	15.87
	14.87	44.93	120.73	39.47	111.8	2.87	5	11.6
	16.93	7.07	68.2	83.67	70.87	7.33	11.4	5.6
	8	14.67	57.2	47.07	86.4	53.27	12	3.67
	5.73	14.13	71.33	36.73	119.33	17.13	13.27	26.27
	6.8	1.2	83.6	68.33	69.27	56.4	2.47	10.67
	10.93	41	120.07	16.2	31.4	1.4	4.47	13
	7.07	24.93	11.93	61.2	76.67	21.2	6.93	11
	3.27	37	89.47	93.67	117.87	36.8	3.2	7.8
	14.07	27.73	82	13	88.53	31.4	3.73	11.07
	23	59.27	92.73	28	67.87	9.8	3.93	8.13
	13.2	17.8	68	77.8	31.8	14.47	7.2	1.4
	3.47	48.13	43	62.67	151.4	70	0.2	0.07
	12	40.2	35.33	46.87	28.6	45.93	5.47	10.13
	8.93	75.33	106.33	58.13	46.2	58.33	3.13	9.4
	13.67	37.8	112.13	47.53	83.6	36.87	2.47	14.8
	9.6	46.67	85.67	54.4	153.53	53.93	0.6	5.53
	12	11.2	76.53	91.87	31.27	30.27	4.8	15.53
	24.6	16.53	66	62.2	39.93	69.6	2.47	15
	16.8	35.87	23.4	67.4	119.2	4.73	10.13	6.4
	17.13	28.07	74.27	118.4	148.6	62.2	1.07	5.33
	25.73	33.53	90.87	18.13	27.87	56.27	2.8	4.73
	22.53	16.87	114.07	51.93	54.4	20.07	1.33	11.2
	34.87	5.93	51.53	33.33	70.2	15.33	6.53	0
	18.53	15	85.47	48.93	41.07	38.47	3.4	0.87
	21.8	6.87	137.6	27.8	73.93	58.67	4.67	4.07
	21.87	19.13	160.93	57.93	55.2	53.13	8.73	5.33
	13.73	18.53	42.33	65.87	153.93	14.07	1	7
	15.73	26.2	55.4	85.8	59.13	40.13	14.73	5.4
	1.8	20.87	87.8	31.93	64.73	33.4	3.27	4.47
	8.87	10.4	29.47	91.07	145.87	28.73	11.13	2.8
	17.13	23.2	36.53	115.67	78.8	62.07	11.2	10.47
	17.93	43.33	18.53	54.13	193.53	30.4	13.67	8.07
	11.33	23.8	66.4	104.53	41.93	43.73	2.2	5
	7.33	41.13	64.47	76.07	93.73	20.2	2.47	2.2
	19.87	40.47	12.53	60	128.93	21.27	1.2	2.53
	10.13	36.67	54.4	18.67	76.93	5.87	0.87	7.4
	21.13	25.07	46.8	40.13	35.6	53.53	3	13.13
	6.53	23.6	78.33	66.73	80.73	25.73	7.07	1.6
	32	41.4	52.4	48.4	97.8	75.2	1.2	12.73
	54	18.93	99.13	56.33	204.33	32.33	3.67	3.67
	11.4	51.33	40.47	61.87	59.27	37.67	14.93	13.2
	23.4	25.47	98.93	45.67	105.2	46.33	0.53	3.93
	39.8	59.27	88.27	101.4	47.4	69.47	1.73	7.67
	32.67	73.93	80.47	70.33	46.73	23.8	0	14
	23	8.8	52.4	70.47	103	46.87	2.53	6.4
	25.73	16.4	38.67	74.53	76.2	29.47	1.93	11.8
	25.87	23.6	108.93	87.8	220.2	37.07	0	15.93
	20.73	22.53	67.4	62.13	118	35.6	2.2	4.27
	14.93	27	39.13	79.27	81.93	66.8	0.13	7.6
	8.53	25	83.8	63.07	100.73	54.07	1	4.6
	22.73	27.33	39.67	46.67	59.27	35.2	1.33	5.6
	8.53	15.2	16.33	74.47	116.53	25.4	3.07	20.27
	32.6	17.33	71.6	26.93	38.47	54.2	2.27	9.27
	28.13	30.4	94.2	14.2	163.4	42.27	5.13	11.4
	3.33	25.47	50.33	27.2	55.8	34.4	8.53	0
	13.73	24.67	34.67	106.2	80.93	14.07	6.47	1.27
	26.8	25.87	116.93	108.6	96.6	77.33	12.47	1.07
	18.93	41.8	22.87	26.93	96.53	64	5.47	3.13
	21.33	30.2	105.73	76.73	131	41.93	3.2	5.73
	31.73	32.6	63.73	91.13	25.2	44.87	5.8	7.53
	14.27	44.27	33.53	77.4	14.53	60.2	0	15.33
	21.6	21.47	23	86.2	96.8	59.93	2.8	7.07
	20.53	37.87	109.13	72.07	100.8	3.73	3.8	4.67
	25	33.13	117.73	78.87	100.53	69.67	3.8	2
	23.27	19.73	17.87	26.4	33.47	37.2	4.07	3
	29.13	22.47	22.47	44.87	79.93	63.47	4	1.2
	24.93	14.87	98.4	81.33	172.93	97.8	11	5.2
	14.33	32.93	61.4	76.33	38.6	61.2	10.73	12.67
	18.33	29.27	91.6	74.73	140.4	14.2	14	15.13
	20.53	58.6	66.07	54	45.13	11.8	2	4.67
	36.33	11.13	84.33	116.53	206.93	44.07	4.4	7.27
	33.27	33.93	112.47	37.27	169.87	53.2	12.33	12.27
	14.33	40.6	51.4	29.13	101.13	30.6	4.8	1.47
	6.93	80.27	54.4	52.53	43.73	12.07	15.67	3.87
	36.27	24	60.27	79.4	63.27	54.47	1.27	4.67
	22.4	54.93	89.33	56.07	78.73	27.6	1.4	5.53
	18.4	22.27	13.93	49	97.87	21.53	4.07	9.13
	10.73	13.4	46.87	49.4	86.4	40.2	6.6	11.93
	10.07	12.47	68.13	26.27	86.87	38.87	3	17.73
	11.33	23.07	59.13	135.8	37.6	22.67	7.33	2.07
	8	14.47	48.33	28.6	102.67	66.47	11.47	19.33
	27.33	22.53	55.67	102.2	100.47	53.93	1.4	11
	18.07	31.73	56.07	34.13	91.13	61.8	2.53	7.53
	17	32.53	60.67	66.87	75.4	26.67	7.27	16.4
	39.4	22.6	85.47	38.67	154.07	59.47	3.93	9.4
	12.93	20.93	94	78.93	52.73	29.13	0.07	9.47
	32.13	32.73	58.73	15.33	70.6	12.27	19.47	19.27
	39.6	18.87	92.53	51.67	68.87	60.4	2.6	3.4
	13.93	41.4	35.73	79.8	58.33	40.73	3.87	3.67
	14.13	12.2	82.87	75.87	30.27	36.27	1.07	13.8
	22.07	21.6	63.73	61.07	108.27	43	3.2	13.73
	17.13	14.4	55.2	57.2	48.67	27.87	1.4	19.07
	38	17.4	89.73	28.27	76.87	77.87	12.87	8.93
	19.93	41.33	33.73	63.33	185.13	44.67	8.67	10.33
	30.4	7.33	39.67	31.8	45.27	39.67	8.93	5.4
	15.13	18.07	40.87	81.8	61.87	34.6	3.47	10.93
	29.47	13.07	38.8	83.8	154.67	17.13	0	7.4
	31.73	25.33	90.93	66.67	97.4	37.47	0.93	22.87
	27.2	36.67	97.13	29	73.33	71.33	6.47	5.2
	24.67	58.87	105.47	60.47	40.6	66.87	3.6	6.53
	20.07	51.07	62.53	33.13	126	40.8	5.4	9.87
	37.4	29.47	36.53	79.27	67.8	19.73	1.07	6.73
	17.67	24.73	38.2	54.93	62.27	43.53	2.4	6.47
	19.8	29.27	68.8	54.27	94.33	65.6	2.47	10.47
	20.4	41	112.07	7	111.47	30.33	0	7.47
	11.4	34	64.53	41.53	45.53	64.27	6.13	10.47
	38.2	16.87	143.2	71.73	29.47	25.33	2.8	9.87
	3.93	10.07	138.4	19.33	23.27	58.73	5.33	4.6
	6.4	5.2	84	25.33	28.13	43.8	6.67	2
	27.47	6	93.87	35.27	18.13	22.27	0	2.27
	7.73	9.07	36.73	77.27	107.27	51.13	7	9.87
	21.13	29.4	139.4	76.93	69.6	36.4	6.6	2.2
	8.6	36	41	85.2	161.13	55.27	7.33	9.47
	29.33	11.67	68.73	43.87	86.33	30	0	9.73
	16	5.53	38.6	17.13	78.13	15.13	1.13	5.4
	8.73	4.87	28.13	75.27	129.93	8	3.93	1.33
	44.13	38.8	52.73	48.8	61.73	61.93	10.87	6.67
	20.6	36.13	29.53	99.67	121.67	56.93	3.27	11.47
	35.93	54.13	128.53	76.47	66.4	67.73	2.53	10.13
	1.33	56.6	95.2	44.6	23.2	35.87	14.53	7.8
	20.87	24.33	88.87	71	40.8	43.27	17.27	1.2
	31.07	27.4	58.67	72.4	148.27	62.47	2.47	5.2
	27	37.13	89.33	26.2	14.33	20.27	4.2	2.8
	25.27	40.67	54.27	61.53	89.93	77.27	1.4	8.4
	31.47	72.2	35.93	59	124.53	50.8	1.13	6.6
	26.33	43.4	72.2	69.73	25.67	35.67	3.33	3.07
	26.13	13.53	82.27	98.07	102.07	25.07	2.47	9.2
	21.33	14.2	22.13	91.13	49.8	87.07	13.6	4.93
	28.53	14.67	36.27	68.47	105.73	25.53	2.93	11.47
	18.13	58	94.93	76.4	86.8	24.53	10.93	16.8
	17.67	57.33	40.33	73.93	66.13	31.13	9.4	16.33
	31.2	54.8	116.53	55.87	128.67	23.67	5.87	14.2
	5.47	38.6	72.8	70.27	93.2	16.33	5.47	1.93
	40.6	11.4	108	55.2	110.93	48.67	3	6.13
	29.2	28.2	34.6	29.13	113.2	76.6	8.53	4.13
	25.6	26.33	26.6	40.27	70.33	58.4	2.27	1.4
	27.8	37.8	83.87	97.73	76.27	23.8	2.47	14.8
	43.67	27.8	125.4	102.07	63.73	2.4	4.93	9.33
	29.53	14.13	75.27	71.2	120.4	15	3.53	6.93
	24.2	44.13	133.93	60	41.53	56.87	11.47	6.47
	60.6	21.4	123.47	31.87	74.2	26.47	2.67	4.4
	10.27	56.6	28	89.27	65.33	21.8	4.8	9.07
	29.8	6.33	40.13	21.53	63.27	58.8	4	3.67
	8.87	31.53	61.27	44	178.2	11	1.4	11.87
	17.4	18.4	103.07	109.53	16.2	43.93	1.73	3.8
	23.47	17.53	102.6	105.2	22.6	103.53	3.2	8.73
	4.33	50.2	43.33	49.13	51.87	31.87	2.87	7.2
	8.73	51.13	116.33	84.07	50.73	27.6	9.4	5.27
	20.87	60.2	43.07	137.33	150.8	15.87	6.27	11.67
	17.27	23	100.67	87.4	73.73	49.27	10.2	1.53
	26.2	21	87.4	72.8	51.13	51.2	5.53	6.67
	36.13	38.73	29.2	47.13	83.93	51.07	0.87	3.53
	31.73	24.27	97.87	83.07	41.2	11.27	1.8	13.4
	20.2	37.4	44.27	55.2	36.33	54.8	0.93	9.13
	21.07	41.87	72.8	54.8	53.07	51.27	5.6	9
	30.8	19.73	70.53	34.6	66.33	13.53	6.6	13.13
	23.8	23.73	46.53	81.73	39.93	38.73	0	0
	13.93	24.4	58.87	32.87	60.73	37.73	7.27	1.67
	30.27	45.73	50.67	41.2	56.6	42.93	1.13	9.67
	23.67	38.47	32.13	107.93	90.33	34.8	1.6	7.67
	29.4	30.4	105.53	29.27	134.07	17.47	9.73	4.73
	20.27	46.07	80.4	20.73	71.73	28.73	15	11.53
	7.2	26.27	76.8	44.27	143.6	61.4	8.2	11.93
	20.53	23.27	43.53	60.87	124.73	50.07	17.2	4.2
	12.07	43.47	47.8	83.33	82.73	15.13	12.67	1.27
	24.93	65.93	91.8	46.13	46.07	30.13	3.67	2.8
	14.07	46.53	40.27	85.53	141.8	48.07	11.07	0.8
	21.47	46.6	22.33	88.33	57.67	38.87	0	3.07
	23.27	15.93	37.13	42.8	87.53	27.13	2.93	5.33
	10.73	5.4	119.4	47.93	82.87	72.8	4.47	1.27
	39	25.73	69.2	45.2	51.13	41.07	2.53	8.2
	23.87	15	40.2	34.2	110.2	23.87	0	15.27
	13.93	40.13	10.2	77.13	91.8	35.47	5.6	1.53
	18.33	11.27	67.53	40.33	47.6	36	15.2	1.67
	26.93	28.2	91.2	93.4	142.07	12	1.33	5.67
	20.2	22.47	34.4	19.67	51.07	35.6	3.2	6.4
	12.2	5.87	53	16.87	76	23.8	1.87	6.33
	8.4	9.8	74.4	66.47	74.53	72.4	0	3.93
	23.07	26.07	44.4	66.13	30.33	29.07	1.27	8.4
	7.2	39.73	53.27	41.87	57.93	18.4	2.8	5.4
	32.73	21.87	85.53	82.4	60.93	42.4	11.4	4.93
	31.07	28.53	62.6	120.8	79.27	60.4	7.2	4.07
	23.53	20.13	66.33	27.2	58.6	71.93	4.6	7.87
	14.93	58.4	78	44.4	118.13	51	21.87	15.13
	5.07	64.07	66.8	56.8	72.13	44.73	4.13	5.8
	11.07	20.8	95.53	86.8	33.53	26.13	7.13	9.07
	4.27	46.53	26.53	70.93	113.27	58.53	5.67	0
	14.07	19.93	28.47	24.13	63.27	25.4	13.07	7.6
	17.6	21.93	45.53	89.07	41.07	26.8	7.27	6.73
	12.53	40.33	54.4	67.87	52.4	22.6	16.73	6
	31.8	38	45.73	90.53	93.73	17.2	9.07	5.6
	13.13	29.8	42.2	95.93	40.8	92.4	0.6	3.07
	11.27	48.4	64.47	46.13	50.6	77.33	6.87	11.67
	12.13	39	97.6	60.93	35.33	38.93	1.13	5.87
	34.73	24.53	44.67	59.27	32.47	29.87	0	9.8
	36.93	6.4	70.47	62.07	72.33	45.4	1.47	6.27
	26.4	50.13	9.07	68.47	100.53	45.67	1.2	8.47
	16.67	28.27	38.47	86.47	47.67	29.53	1.07	4.6
	44.27	8.47	59.47	77.47	70	54.33	2.47	1.33
	36.4	24.8	57.47	90.2	162.27	52.73	9.13	6.93
	26.4	53.87	48.07	43.87	51.73	16.07	2.4	13.87
	18.13	28.53	83.33	82.47	111.67	40.13	1.4	10.53
	22.13	26.87	79.67	95.2	58.53	35.13	4.67	2.67
	24.13	23.4	51.67	69.2	96.73	32.73	5.67	7.47
	12.53	20.67	52	60.33	40.67	37.13	6.2	3.53
	25.33	32.67	49.4	128.2	113.07	37.33	0.67	7.2
	49.93	19.8	37.53	8.93	63.73	27.33	7.4	3.33
	19.2	14.33	48.93	96.33	140.27	43.93	12.73	6.87
	41.53	56.13	63.8	77.13	98.2	36.73	6.8	10.13
	7.27	33.53	61.93	66.33	65.67	27.6	17.2	8.13
	23.73	45.13	63.67	26.47	68.13	30.27	0	9.67
	28.8	10.47	88.87	15.4	66.93	36.13	1.33	16.8
	15.13	6.27	14.2	65.47	92.4	22.6	8.6	1.8
	11	23.73	35.8	69.87	36.2	68.47	5.73	1.4
	31.4	32	100.07	46.73	93.13	57.73	4.87	4.93
	29	41.07	79.8	68.47	129.73	77.73	2.87	13.27
	19.8	37.07	114.27	113.13	14.8	65.2	1.6	9.73
	23.93	44	76.47	96.73	74	106.2	0	0
	38.2	24.27	56.8	62	81.47	98.6	1.27	5.33
	27.6	31.6	102.07	49.07	61.67	43.93	5.4	26.8
	19.67	5	30.07	128.8	149.13	18.07	21.87	5.6
	9.47	24.27	42.73	39.33	85.4	29.13	11.07	9.73
	24.07	30	22.07	35.8	124.33	40.93	11	5.53
	23.53	17.27	27.73	33.67	133.6	73.93	0.8	2.33
	4.53	35.53	60.67	57.4	131.13	60.87	4.6	6.4
	6.8	26.53	37.93	21.87	99.53	28.87	3	3.6
	18.53	24.6	56.73	98	22.47	65.07	6.87	3.67
	28.27	27.6	54.93	30	30.2	22.93	3.2	5.93
	31.2	6.53	31.8	52.13	98.47	15.93	4	10.2
	13.87	28.07	90.07	35.4	57.2	42.87	3.6	13.2
	1.47	55.4	62.8	43.67	84.2	28.47	1.2	12.47
	18.6	37.8	44.6	69	139.33	75	5.87	13.73
	14.27	35.27	49	75.8	83.8	52.47	4.33	14.13
	25.13	15.47	69.6	33.13	54.67	27.67	1.47	7.6
	6.93	47.53	103.73	55.67	70.6	38.13	2.67	12.4
	19.6	12.47	43.93	71	110.53	21.8	7.47	12.27
	30.07	26.07	57.53	54.8	28.53	63	0.6	18
	30.93	19.47	73.8	41.87	80.93	54.27	8.2	3.67
	12.33	40.6	109.4	42.8	83.47	42.93	0.67	2.53
	22.27	64.67	13.13	59.07	88.4	56.67	10.6	26.07
	11.67	16.13	97.87	83.73	28.07	45.6	0.07	10.47
	17.33	40.07	20.27	37.4	13.47	32.07	6.73	9.13
	13.6	33.2	61.8	40	90.53	52.4	17.87	13.2
	6.73	37.27	42.8	37.87	40	64.13	0	20.4
	18.87	29.87	48.4	88.67	120.27	19.2	8.4	12.93
	36.4	30.47	69.67	66.2	87.6	41.4	4.07	11.2
	28.93	54	48.93	59.53	59.4	57.2	5.53	6.87
	20.73	62.47	26.73	86.8	37.6	46.53	11.67	8.27
	25.93	49.6	47.27	94.47	24.53	36.87	2.4	20.6
	23.73	48.73	30.8	86.93	133	23.07	13.73	4.93
	31.47	27.07	112.67	26.4	56.33	41.07	1.13	2.47
	31.73	53.67	68.8	74.07	78.67	28.53	16.8	7.13
	13.27	17.53	51.07	69.13	116.93	67.67	10.2	18.13
	3.27	10.13	85.6	51.8	95.67	27.27	1.47	0
	36.47	36.2	116.6	76.87	28.4	51.4	8.67	9.67
	7.67	17	59.33	58.87	37.47	17.4	1.4	12.4
	17.53	30.33	85.2	42.47	22.07	31.93	3.2	12.93
	25.67	19.27	139.93	78.8	49.93	39.13	18.2	16.47
	16.6	18.13	70.87	88.2	35.73	16.47	19.53	19.07
	13.6	13.07	78.67	56.73	61.93	44.87	8.2	9.6
	9.2	50.47	33.2	29	87.67	21.93	11.07	26.47
	15.2	17.8	56.73	58.87	54.4	76.27	3.2	20.47
	2	34.67	138.53	88.6	38.27	56.33	1.53	12
	15.2	5.53	73.93	62.13	82.33	31.2	8.87	17.47
	3.73	6.73	112.8	64.27	58.53	23	17.87	24
	17.67	35.27	70.53	70.53	100.07	33.13	16.4	10.67
	9.13	36.87	66.33	83.47	35.93	52	0	11.07
	13.6	3.13	22.4	34.4	44.47	36	1.47	20.6
	35.2	52.07	86.07	92.07	55.27	62	3.53	23.07
	19.87	37.47	76.4	44.6	101.2	69.93	5	16.33
	8.87	46.6	67.2	50	92.6	48.73	8.2	0
	4.67	28.33	174.4	70.2	121.8	39.6	8.07	3.6
	21.07	31.33	38.47	65.73	67.07	1.53	3.47	6.47
	20.33	39	62.2	106.67	72.53	48.4	0	8.93
	34.6	20.93	100.8	66.87	126.47	28.47	2.07	12.2
	29.33	1.13	74.87	57.53	137.13	35.47	5.27	20.2
	23.2	27.07	48	91.07	75.93	38.33	3.53	17.2
	42.87	27.6	69.8	63.2	36.67	54.8	1.47	15.6
	30.6	58	59.33	88.53	55.67	15.73	0.87	8.73
	7.8	50.2	34	80.13	78.73	19.47	5.67	6.73
	18.73	21.2	97.07	74.47	77.33	14.33	3.13	6.53
	30.13	17.4	86.47	64.6	63.87	15.8	4.33	15.27
	15.6	51.2	50.53	64.93	53.13	33.67	1.33	3.8
	22.6	62.47	89.8	68.13	79.13	86.67	9.87	10.6
	49.2	26.73	35.07	85.13	88.87	63.93	0.6	4.27
	23.4	39.87	55.13	68.33	124	74.6	7	4.33
	10.27	30.27	76.13	63.07	66.47	27.33	0	4.6
	26.27	34.07	60.67	81.8	69.73	30	2.53	8.53
	39	18.8	35.53	71.47	29.6	46.53	9.93	10.27
	29.07	17.33	24.8	24.8	86.4	44.07	6	8.13
	17.67	34.4	38.6	111.67	59.47	34.07	4.8	11.6
	26.47	45.93	21.27	45.6	67.87	16.07	7.2	3.87
	34.8	19.47	56	54.93	57.4	18.6	12.47	3.53
	17.2	13.73	47.13	58.87	57.73	59.2	5.47	3.87
	26.4	30.4	66.2	109.67	77.27	20.87	12.53	23.47
	5.4	33.93	64.27	28.87	125.47	48.33	15.33	2.73
	13.33	28.67	57.07	37.13	32.67	65.07	17.67	1.07
	10.67	18.47	39.73	82.6	32.4	30.13	11.87	6
	13.87	30.2	58	35.6	23.87	38.73	2.73	8.2
	6.4	30.27	89.4	107.93	99.67	35.2	22.4	4.27
	27.8	19.33	120.4	68.2	76.47	63.93	13.73	8.33
	30.13	31.13	42	69.67	57.93	38.8	8.73	2
	10.2	35.47	78.47	90.47	84.8	33.13	2.87	3.8
	28.47	24.13	23.33	44.8	55.67	42.87	8.73	5.87
	11.6	6.07	34	52.93	82.47	60.4	7.6	9.2
	33.8	24.93	82.6	18.93	47.47	27.8	2.2	1.4
	17.6	36.93	39.2	28.13	141.13	21.6	6.33	5.87
	19.27	23.13	53.53	34.07	12.67	28	5.6	15.8
	20.4	30.2	130.73	87.4	93.27	40.93	4.53	11.8
	11.27	13.4	78.8	64.07	133.6	34.27	18.73	14.2
	12.67	55.13	64.4	10.33	60.13	15.73	12.67	13
	26.6	9.47	30.53	25.53	145.73	8.93	1	4.07
	23.4	14.93	68.4	35.4	38.4	46.07	4.53	14.33
	42.67	38.4	44.6	28.13	42.33	7.07	8.2	4.73
	32.47	47.07	87.33	44.27	90.2	43.27	3.67	25.4
	21.07	27.47	90.07	38.2	88.47	27.4	4.87	7.67
	12.87	12.4	43.6	75.27	83.47	43.47	13.33	23.6
	20.07	43.67	46.67	68.33	58.27	10.27	19.27	20.2
	27.73	26.13	68.2	71.87	110.47	52.87	16.13	10
	1.33	21	54.13	58.47	54.47	83.2	9.27	30.4
	12.87	29.73	18.93	8.67	55.73	56.07	14.53	23.6
	18.73	3.07	90.13	40.27	66.73	63	20.87	11.4
	12.53	24.2	53.8	40.87	87.73	22.8	11.53	12.2
	17.73	21.87	64.2	74.13	52.87	32.73	1.13	0
	23.33	10.8	90.47	38.47	92.07	33.87	15.73	17.47
	15.33	32.2	55	54.27	41.73	33.33	2.87	25.67
	59.87	18.07	126.73	64.07	136.73	8.2	1.2	12.6
	11.8	26.13	37.27	85.13	21.13	3.13	14.4	30
	7.53	8.47	57.13	26.4	62.33	7.8	12.27	26.8
	46.6	40.6	19.27	35.27	118.53	54.33	6.73	11
	21.73	16.27	101.07	36.53	96.73	65.87	3	7.93
	5.53	47.27	83.4	68.53	144.73	70.87	5.87	10.53
	24.67	15.2	103.33	36.13	51.4	13.87	2.93	8.13
	15.27	15.53	71.27	40	74.13	39.8	7.73	15.2
	18.6	16.33	78.4	47.8	167	26.07	3.07	23
	9.33	22.67	65.73	68.33	127.4	97	2.4	15
	26.33	32.07	96.13	48.07	86.87	52.13	0	5.73
	16.47	30.07	83.4	25.4	153.47	58	19.4	12.67
	13.13	32	94.13	73.73	125.27	46	1	11
	6.33	34.67	23.8	44.67	162.33	35.2	0	18.53
	39.4	14.53	54.2	37.27	138.07	33.73	7.87	4.67
	17.73	25.27	38.2	14.73	122.27	27.87	0.53	8.73
	30.53	11.87	37.33	23.93	88.13	11.27	4.33	20
	31.6	17.4	19.8	6.93	38.33	39.27	0	2.13
	12.33	18.6	31.33	42.47	37.47	36.67	4.8	7.87
	34.73	42.13	27.33	53.93	96.87	56.47	4.13	7.47
	23.27	8.67	52.6	59.2	53.33	86.8	4.2	17.33
	6.73	32.2	54.93	48.93	20.93	39	3.8	6.33
	48	32.2	48.27	48.67	72	32.4	0	3.93
	24.73	35.67	45.07	76.47	94.6	75.4	1.73	10.67
	21.4	30.07	50.33	49.93	74.2	51.53	16.8	5.93
	15.2	37	38.07	61.67	137.87	43.2	1.73	0
	28.93	34.2	76.2	17.07	111.33	113	2.87	5.07
	13.4	18.6	58.27	53.87	103.93	62.73	0.87	23.6
	24.47	34.4	28	95.73	98.27	28.27	5.73	10.73
	18.33	20.27	55.6	109.07	172.13	12.6	6.53	4.87
	52.13	22.07	68.4	34.87	110.47	14.13	17.87	10.33
	17.27	19.6	87.33	133.33	64.53	11.67	6.13	17.13
	12.47	23.73	63.53	54.27	38.93	34.6	5.6	13.6
	5.13	60.8	57.2	28.47	127.4	44.13	0	13.73
	15.13	31.8	80.93	33.2	24.73	18.6	6.67	14.27
	62.47	27	50.73	48.6	45.73	21.13	0	16.2
	20.93	4.27	19.67	21.73	162.6	50.47	10.4	19.8
	28.27	47.33	57.2	20.4	67.4	26.4	1.4	4.13
	35.73	21.2	73.13	19.47	138	45.2	7.07	25.53
	43.33	8.53	56.33	71.27	244.07	44.8	10.93	29
	12.2	22.87	49.93	88.53	157.93	24.53	6.8	21.47
	11.33	23.2	75.67	98.4	21.53	30.07	12.87	13.27
	15.6	29.87	43.4	39.13	134.73	27	12.07	17.07
	12	20.07	32.67	83.13	142.47	16.87	19	6.6
	14.93	47.67		79.47	235	13.53	0	11.93
	10.67	20.8		29.73	128	25.13	4.8	3.07
	14.67	18.67		31.4	139.07	52.6	1.53	3.2
	7.8	10.53		60.2	99.67	36.07	2.07	4
	44.53	6		65.53	161.73	33.8	2.33	3.73
	23.47	19.8		64.6	147.87	19.8	2.33	14.2
	8.93	56.13		64.53	51.33	55.6	1.33	18.6
	32.93	23.13		81	129.87	43.87	4.07	16.73
	11.53	22.73		63.07	43.87	45.87	1.13	8.2
	18.6	48.93		20.53	108.13	30.13	6.73	6.33
	18.53	32.73		98		18.13	4.73	17.13
	1.2	1.8		58.27		21.47	0	13.4
	16.27	18.67		59.07		58.6	2.87	7.87
	33.07	36.33		16.6		18.93	12	25.27
	34.93	33.53		89.93		10.6	3.93	11.73
	55.2	17.27		56.93		32.93	8.87	17.4
	9.13	12.13		105.33		32.33	10.73	8.27
	44.33	18.33		58.53		33.13	8.33	12.13
	51.87	34.4		137.33		41.73	12.87	11.47
	22.93	21.27		66.13		29.73	16.33	12.47
	47.2	8.33		80.87		36.27	4.13	16.87
	26.6	23.8		73.87		24.67	0	18.6
	24.33	13.53		78.4		37.73	1.6	21.8
	43.33	40.73		46.27		24.53	0	7.13
	32.2	6.87		76.8		8.93	3.07	10
	20.2	18.47		25.27		23.73	0.93	4.47
	42.33	23.6		50.27		32.8	1.07	14.33
	16.8	13.33		24.2		52.4	3.27	13.73
	16.73	28.6		68		83.73	0	0
	59.53	35.4		30.4		25	1.53	8.67
	52.27	54.13		61		93.93	9.73	10.53
	17.8	54.47		60.87		56.87	4.33	0.53
	11.27	15.8		58.47		59.53	7.67	20.67
	18.73	45.07		31.27		32.6	4.33	22.33
	14.6	46.13		68.8		32.27	0	20.53
	17.4	65.67		39.27		58.53	3.6	11.27
	14.07	40.87				47.33	17.67	14.53
	20.53	9.2				29.87	1.93	25.93
	29.53	40.87				48.33	2.2	12.6
	32.27	21.07				35.2	5.4	13.73
	29.6	26.73				18.27	0	12.73
	3.27	39.73				21.8	1.13	10.67
	15.6	51.67				18.6	3.8	0
	6.4	74.8				23.8	0	10.2
	6.07	52.2				60.4	0	3.2
	12.53	7.6				26.53	0	20.2
	23.87	19.47				26.2	0	8.13
	7.4	9.07				33.13	1.47	13.4
	11.33	20.93				27.8	6.2	17.87
	15.2	39.13				39.53	2.33	20.87
	15.33	31.07				42.4	0	13.73
	20.53	8.93				4.07	14.13	14.47
	30.6	41.47				27.2	10.27	11.53
	15.27	32.93				55.53	9.13	1.87
	17.27	50.2				15.27	3.67	1.47
	35.67	54.4				42.27	0.67	4.2
	32.67	45.4				40.8	2.4	8.67
	36.13	25				50.8	15.47	15
	3.87	54.93				32.13	10.53	4.6
	10	17.93				46.2	7.93	4.27
	9.6	16.93				48.47	13.73	16.47
	28.47	6.73				16.8	5.47	3.07
	7.53	73.87				56.67	5.47	5.8
	7.47	18.8				30.87	16	7.6
	18.67	40.87				55.6	12.53	7.4
	19.07	26.73				61.8	10.53	6.8
	18.87	31				61	8.33	9
	32.87	63.8				45.13	9.8	11
	13.93	9.13				47.13	5.07	11.67
	39.07	60.27				22.87	5.6	0
	38.4	53.73				29.27	5.73	2.07
	22.13	55.87				13.4	14.07	10.47
	24.4	54.07				19.2	17.07	2.07
	53.87	16				32.53	7.07
	67	17.47				32.93	1.4
	21.13	58.87				23.67	11.67
	24.67	60.33				34	14
	31.47	23.93				42.27	1.4
	41.8	9.73				16.2	7.4
	15.6	8.73				23.47	14.93
	12.53	17.4				34.53	0
	25.8	35.8				42.87	9.13
	3.8	13.33				19.67	15.33
	22.33	27.2				35.2	14.53
	10.2	41.13				18.2	9.6
	9.33	56.8				29.27	7.07
	23.73	13.53				33.27	13.13
	26.4	26.8				73.6	4.4
	12.67	42.73				32.07	8.87
	31.87	30.6				26.6	0
	23.53	24.6				50.87	5.4
	7.27	78.33				43.6	12.6
	12.53	4.53				84.33	22.67
	26.93	52.27				39.53	8.2
	18	19.53				70.87	2.47
	21.53	16.4				25.73	7.87
	15.53	34.33				47.87	9.4
	28.2	7.6				63.53	11.4
	14.2	13.6				30.07	4.47
	23.33	70.53				20.73	3
	25.8	59.13				28.13	0
	25.13	19.13				33	19.53
	29.27	27.2				35.47	14.47
	3.47	27.6				40.6	14.4
	20.53	53.27				29.47	21.47
	22.2	39.8				34.6	8.87
	9.47	95.87				49.33	22.53
	19.87	9.47				21.13	3.73
	18.6	5.67				27.73	4.93
	17.53	31.73				27.6	0
	11.13	17.2				23.13	5.07
	29.4	8.93				61.27	4.87
	35.67					78.73	14.13
	33.33					63.47	10.27
	6.13					53.07	7.4
	29					58.53	16.4
	23.47					16.13	18.47
	20.6					66	9.8
	23.13					60.6	8.2
	12.13					16.4	3.53
	31.93					92.2	21.53
	21					53.93	9.07
	34.4					88.73	12.53
	17.53					73.4	13.13
	37.87					48.53	9.13
	13.2					18.33	7.73
	29.53					4.6	14.6
	13.2					115.8	18.47
	42.6					39.73	5.2
	33.27					68.4	9.73
	26					118.53	9.27
	24.87					95.73	10.73
	15.8					112.67	19.27
	52					78.6	7.27
	49.8					40	14
	12.2					15.73	16.6
	4.47					6.53	17
	22.8					46.73	3.87
	12.87					47.67	11.93
	27.53					34.87	15.6
	11.53					9.73	1.6
	32.2					56.2	10.13
	17.47					9	20.33
	9.53					1.73	3
	10.53					72.6	14
	7.73					35.33	14.13
	15.07					89	9.6
	1.27					33.07	10.8
	41.27					70.33
	22					35.8
	35.2					48.67
	49.07					68.13
	21.47					51.93
	26.87					84.6
	34.67					114.33
	14					52.53
	30.73					40.67
	21.07					74.13
	47.73					25.6
	35.53					35.2
	23.67					11.87
	10.93					113.2
	43					54.07
	67.33					21.07
	30.2					50.33
	19.93					24.07
	13.87					14.93
	19.73					10.07
	37.67					98.2
	35					23
	45.13					70.67
	52.67					51.07
	0					17.4
	24.73					80.13
	9.2					26.93
	12.8					47
	31.6					46.33
	0					36.33
	38.47					3.2
	10.8					41.2
	21.53					91.93
	18.07					46.87
	6.27					22.87
	49.27					47.53
	20.53					80.87
	20.67					35.93
	32.8					77.33
	34.33					118.13
	9.73					22.07
	15.47					74.67
	47.4					89.53
	44.93					100.33
	42.47					71.4
	41.47					45.33
	40.93					68.73
	36.13					8.13
	48.2					41.87
	44.27					15.67
	31.07					9.8
	65.53					75.07
	27.53					42.87
	42.6					102.67
	40.93					51.6
	4.53					47.4
	12.73					43.27
	14.47					118.13
	38.13					41.67
	41.33					100.73
	24.87					7.93
	25.2					69.67
	18.13					6.8
	31.53					4.07
	15.07					32.33
	8.27					56.33
	33.6					3.27
	37.2					26.6
	15.93					14.87
	35.27					84.8
	36.47					8.27
	35.67					68.87
	21.13					110.4
	15.53					49.73
	16.73					17.73
	13.6					74.53
	19.47					70.07
	22.53					82.6
	35.4					104.13
	33.67					37.73
	38.73					81.2
	55.27					10.4
	33.53					73.33
	14.8					20.93
	10.27
	42.67
	38
	24.73
	3.67
	7.27
	24.6
	18.47
	17.53
	13.33
mean	22.2201	30.0618	65.4039	61.1742	82.9737	41.7913	6.39852	9.33958
SEM	0.474687	0.706304	1.46461	1.24996	1.95926	0.898428	0.224357	0.275028
n	667	537	425	461	435	657	573	498

## Sheet: Fig. 1b
	juvenile vs. adult wildtype mice
	Juvenile						adult
analyzed mRNA	mean	±SD	±SEM	median	95% CI	n	mean	±SD	±SEM	median	95% CI	n
mCav2.3	10.3	3.3	0.9	10.7	7.3-13.5	13	21.4	13.9	2.7	15.6	10.7-29.1	27
mCav1.2#	8.4	3.4	0.7	7.6	6-1-10.4	26	6.1	3.4	0.7	5.9	3.7-8.0	25
mCav1.3#	6.5	3	0.6	6.3	4.3-8.0	24	3.9	2.3	0.5	3.4	2.3-5.3	24
p-value (Sidak's multiple comparison test after two-way ANOVA)	Cav1.2 vs Cav1.3: >0.9999; Cav1.2 vs Cav2.3: 0.9996; Cav1.3 vs Cav2.3: 0.9322						Cav1.2 vs Cav1.3: 0.9989; Cav1.2 vs Cav2.3: <0.0001; Cav1.3 vs Cav2.3: <0.0001
two-way ANOVA: Cav1.2 vs. Cav1.3 vs. Cav2.3: p=0.0959, juv. vs. adult: p<0.0001, interaction: p<0.0001.
	individual values
	juvenile				adult
	Cav2.3	Cav1.2	Cav1.3		Cav2.3	Cav1.2	Cav1.3
	6.06378	14.95	12.32		48.0001	10.51	7.31
	13.5067	8.91	6.83		28.8971	6.85	9.47
	15.5205	10.4	1.32		53.8761	7.63	3.08
	11.3903	8.49	3.64		29.099	5	7.65
	13.429	17.43	9.86		21.5541	13.92	3.55
	7.52527	5.18	3.23		5.80258	1.36	2.52
	11.11	11.78	7.41		8.03799	8.38	3.01
	10.2508	5.02	4.13		9.56017	1.35	2.02
	13.8396	6.52	8.03		9.3003	2.4	1.52
	4.58913	7.08	6.47		6.25181	6.47	2.53
	7.32629	3.04	2.75		22.9447	9.75	2.14
	9.16405	8.74	6.81		9.79431	10.55	5.29
	10.6633	9.86	6.18		31.647	1.99	0.67
		11.63	12.53		30.195	10.49	3.53
		7.57	5.43		43.8963	3.4	1.92
		11.08	7		39.494	4.81	3.45
		5.59	3.95		24.9398	2.83	2.34
		11.9	8.63		15.5869	4.87	6.13
		5.23	4.28		39.6615	7.99	7.34
		7.13	4.34		14.0869	1.78	1.71
		6.07	5.41		12.3942	8.61	5.4
		10.95	11.33		5.87186	3.73	4.13
		5.57	5.13		14.4136	6.29	3.85
		4.44	10		13.8419	5.88	3.27
		6.25			10.6811	4.59
		7.68			16.2127
					12.7709
mean	10.3368	8.40346	6.54208		21.4375	6.0572	3.90958
SEM	0.913607	0.666861	0.618282		2.68111	0.67785	0.461844
n	13	26	24		27	25	24

## Sheet: Fig. 1c
	relative protein expression of Cav2.3 in SN vs. VTA of wildtype (C57BL/6J) mice
	wildtype VTA dopaminergic neurons						wildtype SN dopaminergic neurons
	mean	±SD	±SEM	median	95% CI	N/n	mean	±SD	±SEM	median	95% CI	N/n	p-value (MWU)	p-value (t-test)
Cav2.3	1	0.05	0.02	1	0.95-1.06	4 (N)	1.17	0.04	0.02	1.17	1.12-1.22	4 (N)	0.0286	0.0015
Cav2.3	1	0.17	0.01	0.98	0.96-0.99	635 (n)	1.17	0.2	0.01	1.14	1.12-1.16	584 (n)	<0.0001	<0.0001
	individual values
	Cav2.3						Cav2.3 - histogram
	N			n			VTA - raw signal	SN - raw signal	VTA - background	SN - background
	VTA	SN		VTA	SN		10.7	12.74	2.98	3.58
	1.05799	1.16514		1.24501	1.03282		8.64	12.7	2.9	3.63
	1.00074	1.21477		1.04945	1.09337		7.85	14.01	2.92	3.82
	0.996176	1.11803		0.888012	1.16895		7.72	13.25	3.09	3.6
	0.945097	1.17088		1.04055	1.1164		7.01	12.45	2.74	3.28
				1.03013	1.85184		9	13.05	3.13	3.6
				1.03082	1.8981		9.48	13.69	3.11	3.46
				0.894818	1.95319		8.85	12.18	2.78	3.5
mean	1	1.1672		0.97397	1.03616		7.1	15.71	2.87	3.95
SEM	0.0230798	0.0197872		0.894071	1.08567		7.79	12.77	3.27	4.22
n	4	4		1.02827	0.988812		7.85	12.88	3.03	3.7
				0.970139	0.92869		10.2	11.24	3.09	3.67
				0.909273	1.05738		6.14	12.01	2.48	2.99
				1.01696	1.0875		8.39	11.62	2.67	4.36
				0.938097	0.900343		6.96	10.25	2.58	3.55
				0.90715	1.2357		8.62	11.55	2.75	3.04
				0.805235	1.11469		7.14	11.19	2.67	3.06
				1.00996	1.19869		6.19	15.21	2.8	3.14
				0.901985	2.63733		6.87	10.67	2.51	3.02
				1.02738	1.16036		5.74	11.88	2.54	3.7
				1.29894	1.03636		7.28	10.73	3	3.54
				1.40308	1.08715		6.46	11.81	3.51	3.66
				0.906658	0.965562		7.63	13.15	2.94	3.48
				0.90144	0.98344		10.34	10.23	2.92	3.3
				1.04224	1.20393		8.37	9.47	3.1	3.11
				0.911312	1.36373		6.66	10.12	2.89	2.74
				0.951927	1.09128		7.74	9.32	3.37	3.03
				0.857766	1.5769		6.25	9.17	2.66	2.74
				1.13011	1.10906		6.1	10.21	2.81	3.51
				1.13891	1.21032		10.49	9.87	3.57	3.12
				0.983826	1.2193		7.4		3.39
				0.861576	0.999424		8.69	6.95	3.78	2.85
				0.87365	1.34197			7.8		2.85
				0.844668	0.906675		5.91	7.75	2.94	2.67
				0.730623	0.977366		6.8	7.56	2.8	2.58
				0.817939	1.0796		7.61	6.94	3.07	3.16
				1.03625	1.3408		6.17	7.06	3.41	2.66
				1.04166	0.74763		7.03	7.15	3.21	2.86
				1.02045	0.974548		8.33	8.52	3.33	2.98
				0.964972	0.721814		7.25	7.56	2.95	2.52
				0.825481	1.44962		5.67	6.36	2.75	2.86
				0.929761	1.13626		7.26	7	2.89	2.76
				1.06245	1.26819		6.7	9.1	3.11	3.29
				0.75977	1.77393		6.17	7.82	3.08	2.97
				0.969487	1.48841		8.47	6.52	2.91	2.57
				1.20665	0.963108		6.79	7.84	3.1	2.73
				1.14753	1.01712		6.94	7.28	3.41	2.52
				1.0806	1.21515		6.57	7.54	2.9	2.9
				0.954421	1.02637		6.31	7.52	2.86	2.87
				1.41435	1.05767		5.81	8.93	3.02	4.17
				1.21523	1.01819		7.82	9.55	3.74	4.31
				1.25464	0.921468		6.49	7.09	3.3	2.81
				0.81117	1.17803		6.13	7.65	3.18	3.09
				0.798766	1.09563		7.6	6.85	3.32	3
				0.944569	0.778534		7.15	7.25	3.81	2.87
				1.16078	1.06778		6.54	8.22	3.32	3.03
				0.958231	0.992382		6.92	9.63	3.12	3.02
				1.03733	0.892841		7.02	7.18	3.2	3.18
				0.954078	0.909977		6.34	6.39	3.21	2.74
				1.08218	0.882974		6.4	7.8	3.03	2.89
				1.35475	0.88675		6.13	8.82	3.06	3.13
				1.34605	1.13643		6.95	7.71	2.92	3.17
				0.777813	0.929245		9.26	8.02	3.2	3.2
				1.17287	1.04458		6.5	7.01	3.28	2.91
				1.13497	0.942789		5.89	6.04	2.9	2.91
				1.02454	0.9601		6.77	7.21	3.48	3.15
				0.958836	0.953549		7.07	6.38	3.17	2.73
				0.805196	0.972788		6.26	8.36	3.43	3.28
				0.737506	0.935959		6.39	8.95	3.17	3.2
				1.05318	0.973645		6.36	8.56	3.1	3.12
				1.12148	1.47044		8.09	8.72	3.07	3.06
				0.982286	1.38046		6.61	11.18	3.72	3.35
				0.909975	1.27956		6.52	13.38	3.62	4.44
				0.943317	1.45696		7.6	13.98	3.03	3.81
				1.11493	1.22582		6.16	11.45	3.3	4.4
				1.56275	1.23888		6.57	15.03	3.11	5.28
				0.934821	1.26142		6.57	14.47	2.71	3.93
				1.62137	1.27423		6.02	11.1	3.05	3.39
				1.15086	1.20944		7.48	11.75	3.04	3.76
				1.06682	1.06721		6.19	10.52	3.09	3.32
				1.24374	0.908258		7.71	9.07	3.28	3.48
				1.28679	1.09631		7.62	11.42	3.34	4.9
				1.01923	1.10877		12.94	12.79	3.02	4.15
				1.09047	1.0449		7.74	12.53	3.21	4.97
				0.979118	1.03806		6.43	10.03	3.22	3.94
				1.0914	1.29354		7.16	14.12	3.29	4.34
				0.926056	0.986903		9.37	11.79	3.22	3.89
				1.30489	1.25867		9.57	12.47	3.46	4.15
				0.890215	1.12444		8.31	11.72	3.31	3.99
				1.14155	1.70222		10.25	10.13	3.29	3.54
				1.08423	1.13438		13.67	11.38	3.91	3.63
				0.826613	0.939541		6.09	10.53	2.97	3.99
				1.15604	1.11199		7.65	9.3	3.53	3.4
				1.07011	0.927274		8.15	11.96	3.18	3.51
				1.20427	1.01726		9.03	11.32	3.77	3.15
				0.856396	1.32971		6.65	10.25	3.42	3.34
				0.776237	1.06147		9.29		3.37
				1.25065	1.36616		9.44	9.55	3.5	3.41
				0.679282	1.86217		9.42	10.93	3.59	3.28
				1.07132	1.2054		8.69	10.9	3.86	3.89
				0.869014	0.980534		9.62	10.13	3.48	3.65
				0.956949	1.00417		9.64	8.48	3.47	3.36
				0.714829	1.00063		8.18	10.09	3.58	3.55
				0.914244	1.06491		8.74	10.86	4.01	4.29
				0.811516	1.16009		6.26	9.7	3.17	3.36
				0.866764	1.03222		7.29	10.55	3.54	3.45
				1.13836	1.04181		9.51	11.21	4.17	3.14
				1.35839	1.10628		7.29	9.63	3.67	3.55
				1.09775	1.00303			10.09		3.49
				1.0532	1.05805		6.75	11.62	3.39	3.48
				1.01472	1.06315		6.75	13.36	3.19	3.7
				0.88394	1.08021		8.19	11.84	3.64	3.59
				1.73332	1.01086		7.31	11.19	3.04	3.57
				1.18657	1.13547		6.29	10.41	3.19	3.34
				0.98574	1.16583		6.33	8.59	3.8	3.29
				1.25609	1.10183		8.99	7.5	3.31	3.02
				0.93817	1.37262		9.42	7.36	3.58	3.31
				1.01577	1.2466		6.27	8.2	3.23	3.01
				1.15136	1.04935		7.52	8.61	3.64	3.47
				1.14186	1.61951		9.21	8.6	3.41	3.45
				0.899058	0.950692		7.43	8.81	3.72	3.6
				0.890189	1.26461		8.28	8.31	3.65	3.36
				1.16407	1.33701		7.75	12.19	3.85	4.88
				0.948752	1.4854		7.61	10.08	3.78	4.88
				1.13243	1.7891		8.54	12.66	3.63	4.27
				1.07223	1.2342		9.36	10.56	3.49	4.97
				0.900395	1.07754		5.9	10.6	3.39	4.67
				0.998752	1.10642		6.28	9.87	3.36	4.22
				0.875771	1.29865		6.97	10.59	3.31	4.49
				1.96184	1.13733		8.4	11.48	3.27	4.13
				1.17233	1.47106		6.65	10.98	3.08	4.87
				1.23131	0.963707		8.34	10.59	3.93	4.74
				1.16366	1.05712		10.1	9.36	3.94	4.26
				1.01383	1.05108		8.82	8.1	3.77	3.54
				0.901321	1.07849		8.18	11.27	3.81	4.15
				0.805551	0.982608		8.59	12.36	4.52	4.05
				1.35364	1.06324		8.67	11.14	3.73	4.36
				0.909538	0.995463		8.52	12.85	3.77	4.76
				0.912098	0.980571		11.12	9.51	3.79	3.93
				1.51461	0.924475		7.29	8.24	3.84	3.92
				1.32589	1.01975		9	10.24	4.21	4.43
				1.22721	0.912373		9.04	11.39	3.7	3.96
				1.26872	1.19959		8.93	9.89	4.72	3.64
				0.900944	1.24514		9.33	10.02	4.88	3.89
				1.23604	1.77389		8.85	10.07	4.37	4.85
				1.1064	2.15804		9.95	11.52	4.37	4.36
				0.99099	1.16041		8.32	11.66	4.29	4.54
				1.34145	1.45458		8.9		3.87
				0.920857	1.23813		10.08		3.91
				1.08017	1.40222		8.75		4.31
				1.28623	1.20837		9.38		4.08
				1.40798	1.44819
				1.02475	1.01473
				0.827111	1.42676
				1.00874	1.30605
				1.274	1.33162
				0.899733	1.31736
				1.37156	1.20666
				0.869115	1.07822
				0.996566	1.30311
				1.21777	1.43772
				0.994075	1.17402
				0.806749	1.21455
				0.999489	1.32576
				1.07555	1.29076
				0.906215	1.30382
				0.937816	1.59403
				1.10087	1.3935
				1.26054	1.29064
				0.917423	1.14435
				1.03392	1.14825
				1.05349	1.23871
				1.2208	1.30539
				0.765953	1.12325
				1.34745	1.24316
				1.12181	1.03251
				1.07042	1.08373
				1.06895	1.14268
				1.08898	1.53279
				1.06391	1.28339
				1.10442	1.33599
				1.2358	1.28703
				1.43949	1.43674
				1.23059	1.31875
				1.06751	1.21979
				1.30328	1.23621
				1.08182	1.08608
				1.17243	1.18941
				1.26815	1.05017
				0.941952	1.05357
				1.00273	1.47132
				1.35835	1.29352
				0.926416	1.24166
				0.935114	1.36001
				1.08332	1.24421
				0.947307	1.47427
				0.960315	1.12096
				0.933229	1.25676
				1.08447	1.28766
				1.08803	1.274
				0.955621	1.6017
				1.06736	1.27368
				1.25022	1.2647
				0.976332	1.17612
				0.936348	1.34801
				1.03214	1.18845
				1.12661	1.34941
				1.21668	1.25524
				0.950883	1.30464
				1.30948	1.28191
				0.925792	1.38998
				1.07894	1.21319
				0.932672	1.27768
				1.30498	1.2304
				0.906031	0.962637
				1.06785	1.06762
				1.08793	1.08786
				0.956483	1.09483
				0.913955	1.32441
				1.03742	1.28619
				1.06019	1.05357
				1.1666	1.19277
				1.18522	1.26883
				0.777786	1.05727
				0.855796	1.09092
				0.976992	1.24336
				0.876699	0.965399
				1.27523	1.08926
				1.0326	1.23428
				1.15682	1.37982
				0.99891	1.02637
				1.14093	1.13703
				0.834937	1.08854
				1.0392	1.02419
				1.19854	1.16066
				1.004	1.24771
				1.00767	1.29788
				0.815989	1.33654
				1.20245	1.13871
				0.80834	1.27848
				1.24544	1.41153
				1.0365	1.2171
				1.12016	1.03026
				0.948706	1.20655
				1.00994	1.40238
				0.880398	1.16051
				0.949585	1.21627
				1.078	1.05023
				0.895397	1.22204
				0.858349	1.33016
				1.10029	1.19118
				0.829541	0.873746
				0.950342	1.20616
				1.06681	1.43524
				0.746164	1.3755
				0.812571	1.23916
				0.96419	1.18824
				0.988098	1.30026
				1.05404	1.21944
				1.0766	1.19676
				1.12978	1.16724
				0.916291	1.28476
				0.886189	1.22881
				0.798946	1.16372
				0.95462	1.33807
				0.785377	1.35169
				1.04856	1.0378
				1.02369	1.21761
				0.968929	1.43668
				0.881903	0.994798
				0.992261	1.22745
				0.897586	1.0664
				0.86469	1.12254
				0.892611	1.20784
				0.91923	1.54813
				0.919055	1.03024
				0.937076	1.26011
				0.82304	1.16181
				1.02086	1.16728
				1.11443	1.19235
				1.05289	1.08957
				0.95847	1.09608
				1.01648	1.06689
				0.780523	1.11576
				1.17755	1.20336
				1.02378	1.05502
				0.882637	1.11587
				1.06086	1.14244
				1.13149	1.27276
				0.996184	1.18742
				0.925181	1.21662
				1.18685	1.12165
				0.910742	1.16318
				1.0631	1.07542
				0.823511	1.49441
				0.930598	1.02461
				0.918074	1.1832
				0.971212	0.906328
				0.862538	1.01797
				1.37581	1.12205
				1.20346	1.12237
				0.943122	1.01517
				0.866037	1.10817
				1.02711	1.41086
				0.878612	1.512
				0.875813	1.32621
				0.985855	0.960716
				0.878196	1.29549
				0.919708	1.12636
				0.730143	1.1792
				0.87849	1.1073
				1.03548	1.23697
				1.06781	0.990898
				0.954178	0.969662
				0.858389	1.00118
				1.04691	1.12156
				0.8943	1.09992
				1.06855	1.0796
				0.868565	0.902691
				0.943945	0.911144
				0.961926	1.19499
				0.972665	1.19895
				0.914836	1.30336
				0.964809	1.14623
				0.984512	1.31256
				1.05177	1.3023
				0.90409	1.30196
				0.808785	1.19046
				0.876364	1.11623
				0.86933	1.56074
				0.969105	1.24197
				0.802052	1.13933
				0.84566	1.08835
				0.842116	1.16224
				0.915838	1.15351
				1.1354	1.10669
				0.799402	1.25278
				0.803474	1.39348
				0.858548	1.19172
				0.953937	1.20687
				1.01738	1.32152
				1.00177	1.1407
				1.03584	1.24309
				0.786415	1.1591
				0.959673	1.34716
				0.904382	1.05575
				0.960551	1.22856
				1.07892	1.17054
				0.789866	1.11178
				0.799017	1.0593
				0.934138	1.2345
				1.23747	1.12191
				0.775812	1.09949
				0.925067	1.25946
				0.937885	1.19555
				0.986054	1.18022
				0.988934	1.15082
				1.06589	1.10181
				1.04378	1.01864
				0.993979	1.08173
				0.994262	1.10032
				0.992258	1.07463
				1.19448	1.24891
				1.3267	1.08856
				0.803073	1.17168
				0.984182	1.13066
				1.1642	1.17902
				1.17301	1.24127
				0.994241	1.26239
				0.815495	1.14428
				0.969291	1.00985
				1.20525	1.17271
				1.10916	1.06179
				1.07813	1.16998
				0.857531	1.15047
				1.04957	1.06028
				1.32865	1.33317
				1.15473	1.2022
				1.1355	1.25292
				1.09069	1.14857
				0.871553	1.28573
				0.992724	1.24647
				0.879718	1.25923
				0.978564	1.07376
				0.931386	1.08209
				1.08963	1.1211
				1.10766	1.1032
				1.03435	0.966089
				1.08735	1.08721
				0.918662	1.07495
				0.941536	1.06603
				0.850903	0.978016
				0.863362	1.17938
				0.955557	1.11839
				0.753467	1.02569
				0.866212	1.05629
				0.941517	1.05665
				0.962148	1.03176
				1.04073	1.0762
				0.861792	1.09191
				0.874096	1.05411
				0.970636	1.11854
				0.908508	1.22024
				0.956435	1.29695
				0.941768	0.972461
				0.991032	0.993781
				0.832847	1.03274
				0.990873	0.958471
				1.41005	1.1518
				1.40264	1.0462
				1.23878	0.922549
				1.14115	1.05561
				1.05004	1.07375
				1.08687	1.0186
				1.05069	1.08602
				0.914233	1.09202
				1.03903	1.13658
				1.10847	1.18306
				1.12069	1.28306
				0.993402	1.14068
				1.16598	1.10656
				1.04929	1.17071
				1.188	1.17452
				1.10273	0.943976
				1.0449	1.16519
				1.45775	1.0544
				1.2039	1.05869
				1.23343	1.00719
				1.11691	0.94037
				0.995226	0.890687
				1.19407	1.02834
				1.20552	1.07947
				1.00424	0.929921
				1.05086	0.861685
				1.07776	0.967238
				1.00823	1.06296
				1.22119	1.41364
				1.05546	1.38979
				0.935521	1.45689
				0.980304	1.46206
				0.905635	1.50781
				0.974476	1.43999
				1.00832	1.57173
				0.885796	1.38239
				0.958959	1.5799
				0.867897	1.20207
				0.909298	1.38282
				0.899981	1.21661
				1.15884	1.5956
				1.06825	1.0587
				0.941114	1.14696
				1.05293	1.50925
				0.93662	1.45265
				0.965701	1.9242
				0.909371	1.40349
				0.987497	1.27546
				1.0415	1.20406
				0.870568	1.2818
				0.90547	1.50106
				1.04832	1.23144
				1.18942	1.2096
				1.01732	1.46717
				0.887535	1.22187
				0.946482	1.32944
				0.713255	1.1555
				0.89052	1.25665
				0.92385	0.968705
				1.03809	1.08718
				0.967551	1.15303
				1.09312	1.164
				1.06758	0.872417
				1.11993	1.05432
				1.01784	0.993097
				0.951166	1.13573
				0.883856	1.19172
				1.39151	0.88337
				0.835706	1.00749
				0.818335	1.09874
				0.830294	1.04593
				0.787838	1.00778
				0.852918	1.14079
				0.92302	1.14758
				1.22979	1.03282
				1.36546	1.04085
				1.02596	0.850681
				0.950535	0.880192
				1.18804	1.00229
				1.42633	0.983455
				1.1835	0.907028
				1.06792	1.00348
				0.992454	1.07766
				1.01629	1.26669
				1.14222	0.89691
				1.21088	0.926407
				1.26459	1.07213
				0.982716	1.11938
				0.946327	0.966155
				1.02915	0.995579
				1.31127	0.956922
				0.983486	0.824509
				1.24825	0.909235
				1.07162	0.928345
				1.24516	1.01247
				1.06228	1.11103
				0.878181	1.08986
				1.08726	1.132
				0.897697	1.32571
				0.963966	1.19708
				0.7311	1.45758
				1.03093	1.03372
				1.40666	1.13078
				1.07254	1.46261
				0.915436	1.30069
				0.912352	1.24137
				0.933361	1.25872
				0.862333	1.03533
				1.16724	0.925809
				0.867129	1.22426
				0.913229	1.00149
				0.798531	1.01124
				0.964722	1.2924
				0.984686	1.20397
				0.718757	1.19363
				0.869965	1.16683
				0.993693	1.13673
				0.976264	1.24534
				0.819034	1.04835
				0.997908	1.08656
				0.855787	1.35355
				0.795767	1.42754
				1.15622	1.21907
				0.870081	1.1125
				0.808456	1.32373
				0.899951	1.11309
				0.876425	1.10247
				0.764224	1.00255
				0.83059	1.12905
				0.781236	1.0056
				0.765746	1.14679
				0.909342	1.21474
				0.745474	1.41817
				0.782512	1.07758
				0.881055	1.14846
				0.871442	1.32641
				0.784577	1.43435
				0.839052	1.31011
				0.795775	1.24513
				0.945482	1.2381
				1.14951	1.03717
				0.787211	0.98652
				0.806805	0.883286
				0.772789	1.08218
				0.885955	0.985655
				0.724989	0.990218
				0.800743	0.972131
				0.81498	0.982456
				1.04679	0.992283
				0.705846	0.820526
				0.715468	1.17776
				0.996374	0.844032
				0.741512	0.901655
				0.839182	0.929087
				0.963047	0.936917
				0.784058	1.10419
				0.977416	0.895622
				0.795763	0.887501
				0.933753	0.872806
				0.906275	0.908936
				1.70208	1.07877
				0.957828	1.21231
				0.793243	1.01496
				0.864507	1.07238
				1.15594	0.961257
				1.09872	0.835012
				0.997297	0.918222
				1.2376	1.14256
				1.38881	1.07931
				0.81454	1.02322
				0.860871	0.824782
				1.01808	1.04958
				0.951476	1.02022
				0.772408
				1.09506
				1.07141
				1.04234
				0.894301
				1.09811
				1.10357
				0.907657
				0.865802
				0.784452
				0.818042
				0.905933
				0.789065
				0.790962
				0.840552
				0.893787
				0.955202
				0.78327
				0.661716
				1.0789
				1.04525
				0.77111
				0.820669
				1.07289
				0.793409
				0.901133
				0.799636
				0.799732
				0.93455
				1.06537
				0.691359
				0.742458
				0.836481
				1.02043
				0.857674
				0.842995
				1.0183
				0.929349
				0.852864
				0.754929
				0.92334
				0.897738
				1.16551
				0.754133
				0.849204
				0.97055
				0.751555
				0.759475
				0.804477
				0.904468
				0.770402
				0.913546
				1.02408
				0.806459
				0.91326
			mean	1	1.16444
			SEM	0.00665724	0.00809302
			n	635	580

## Sheet: Fig. 2e
	AHP [mV]
	mean	±SD	±SEM	median	95% CI	n
SN DA WT	31.1	2.5	0.6	30.1	29.1-32.5	15
SN DA Cav2.3 KO	24.9	2.6	0.8	24.7	23.5-27.2	12
VTA DA WT	20.4	4.1	1.6	17.7	16.9-26.9	7
p-value (Kruskal Wallis test with Dunn's multiple comparisons test)	SN DA WT vs. Cav2.3 KO: 0.0008; VTA DA WT vs. SN DA WT: <0.0001; VTA DA WT vs. SN DA Cav2.3 KO: 0.4777
	A) Actionpotential evoked Ca2+ transients at 1.5 Hz pacemaking
	ΔRFura,max (%)						areaCa2+-transient (AU)
	mean	±SD	±SEM	median	95% CI	n	mean	±SD	±SEM	median	95% CI	N
SN DA WT	10.33	2.98	0.77	9.31	8.03-13.06	15	415.9	122.3	31.6	388.7	295.2-502.2	15
SN DA Cav2.3 KO	5.75	1.68	0.49	5.22	4.40-7.69	12	216.4	61.26	17.7	201.7	166.2-288.0	12
VTA DA WT	3.08	0.92	0.348	3.15	1.63-4.46	7	127.3	53.27	20.1	108.5	40.5-206.5	7
p-value (Kruskal Wallis test with Dunn's multiple comparisons test)	SN DA WT vs. Cav2.3 KO: 0.0058; VTA DA WT vs. SN DA WT: <0.0001; VTA DA WT vs. SN DA Cav2.3 KO: 0.1143						SN DA WT vs. Cav2.3 KO: 0.0024; VTA DA WT vs. SN DA WT: <0.0001; VTA DA WT vs. SN DA Cav2.3 KO: 0.2929
	individual values
	AHP				ΔRFura,max (%)				areaCa2+-transient (AU)
	SN DA WT	SN DA Cav2.3 KO	VTA DA WT		SN DA WT	SN DA Cav2.3 KO	VTA DA WT		SN DA WT	SN DA Cav2.3 KO	VTA DA WT
	29.088	24.543	17.704		8.4	4.466	3.256		463.1	186.5	206.5
	32.435	24.455	26.848		13.062	5.208	2.27		283.8	166.2	108.4
	27.502	19.277	17.293		9.312	3.907	3.684		502.2	142.6	107.8
	30.163	26.949	17.28		13.296	5.224	1.626		363.9	199.5	159
	32.896	24.919	24.533		8.705	4.404	4.459		388.7	203.8	108.5
	29.797	28.677	22.136		7.742	7.688	3.104		287.8	288	40.47
	30.777	27.878	16.865		12.582	6.513	3.149		555.6	246.4	160.7
	35.795	27.228			17.112	8.881			685.9	326.5
	28.0399	25.218			11.13	8.014			442.6	292.6
	30.4503	24.554			8.03	3.746			253.9	140.2
	32.394	21.762			6.654	5.105			295.2	172.3
	34.165	23.481			13.391	5.836			548.3	232.7
	32.464				10.058				462.5
	31.692				8.254				372
	28.404				7.2				332.9
mean	31.0708	24.9117	20.3799		10.3285	5.74933	3.07829		415.893	216.442	127.339
SEM	0.605711	0.762651	1.54936		0.769728	0.485656	0.347541		31.5805	17.6834	20.1326
n	15	12	7		15	12	7		15	12	7

## Sheet: Fig. 2f
	D) SN dopaminergic neurons: evoked spikes in SNX-482
	Cav2.3 wildtype						Cav2.3 knockout
	mean	±SD	±SEM	median	95% CI	n	mean	±SD	±SEM	median	95% CI	n	p-value (MWU test)
AHP [%]	74.5	20.9	8.5	86.2	38.0-88.6	6	97.4	10.1	3.6	98	82.1-115.0	8	0.0293
	Remaining Ca2+ transients induced by evoked action potentials in SNX-482
	mean	±SD	±SEM	median	95% CI	n	p-value (one-sample Wilcoxon test)
Remaining Ca2+ amplitude in SNX-482 in Cav2.3 wildtype [%]	74.8	16.1	6.6	73.2	51.1-99.1	6	0.0313
Remaining Ca2+ amplitude in SNX-482 in Cav2.3 knockout [%]	101.1	8.2	2.9	100.5	91.3-116.2	8	0.9453
p-values (MWU test) for remaining Ca2+ amplitude in SNX-482: Cav2.3 WT vs Cav2.3 KO: 0.008
	individual values
	AHP in SNX-482			remaining Ca amplitude in SNX-482
	Cav2.3 WT	Cav2.3 KO		Cav2.3 WT	Cav2.3 KO
	88.549	82.1294		68.41	94.7
	37.9634	97.5881		51.14	105.7
	60.4049	101.39		83.57	91.3
	85.1151	97.1517		99.12	116.2
	87.4068	114.963		70.34	105.1
	87.2637	98.4325		76	97
		101.938			104
		85.7771			94.6
mean	74.4505	97.4212		74.7633	101.075
SEM	8.51104	3.57174		6.55827	2.89592
n	6	8		6	8

## Sheet: Fig. 3a
	Cell count data of Cav2.3 wildtype vs. Cav2.3 knockout under chronic MPTP
	Substantia nigra (SN) - stereology of TH-pos. Neurons (Fig. 3a)
	Control (saline)						MPTP
	mean	±SD	±SEM	median	95% CI	n	Mean	±SD	±SEM	median	95% CI	n	p-value (MWU)
Cav2.3 WT	3959	643	215	3826	3637-4622	9	2535	890	247	2906	1566-3542	13	0.0002
Cav2.3 KO	4170	520	174	4264	3475-4833	9	3990	454	144	3938	3618-4286	10	0.4002
	Ventral tegmental area (VTA) – stereology of TH-pos. Neurons (Fig. 3a)
	Control (saline)						MPTP
	mean	±SD	±SEM	median	95% CI	n	Mean	±SD	±SEM	median	95% CI	n	p-value (MWU)
Cav2.3 WT	6806	825	275	6731	5934-7910	9	6057	1209	335	5600	5238-7683	13	0.0708
Cav2.3 KO	7480	931	310	7547	6679-8285	9	6689	660	209	6642	6071-7167	10	0.0535
	Remaining neurons [%]
	Cav2.3 wildtype MPTP						Cav2.3 knockout MPTP
	mean	±SD	±SEM	median	95% CI	n	mean	±SD	±SEM	median	95% CI	n	p-value (t-test)
SN - TH	64.1	23	6.4	74.6	40.2-86.7	13	95.4	11	3.5	93.8	86.2-109.3	10	0.0007
VTA - TH	95.8	19.1	5.3	88.6	82.8-121.5	13	96.7	9.5	3	96.1	87.8-103.7	10	0.888
	individual values
	SN								VTA
	TH-pos. neurons					remaining neurons			TH-pos. neurons					remaining neurons
	Cav2.3 WT saline	Cav2.3 WT MPTP	Cav2.3 KO saline	Cav2.3 KO MPTP		Cav2.3 WT	Cav2.3 KO		Cav2.3 WT saline	Cav2.3 WT MPTP	Cav2.3 KO saline	Cav2.3 KO MPTP		Cav2.3 WT	Cav2.3 KO
	3826.37	1523.94	3474.7	3997.58		37.26	101.91		6027.19	3993.75	6017.31	6071.01		63.16	87.8
	3820.8	2194.25	4076.05	3618.36		53.65	92.24		5934.38	5456.25	7623.26	5562.23		86.29	80.44
	4621.66	2155.14	3875.49	3705.39		52.7	94.46		7007.83	5243.53	6678.68	6526.73		82.93	94.39
	2666.47	1074.18	4264.21	4285.98		26.27	109.26		6717.35	5027.86	7339.85	6447.23		79.52	93.24
	4919.33	3544.95	3401.65	4069.67		86.68	93.19		6731.12	7900.17	7690.19	6483.31		124.94	93.76
	3801.7	3542.18	4468.64	3330.47		90.97	76.26		7910.18	6842.98	6903.78	7166.84		108.22	103.65
	3636.83	2970.16	4832.73	3763.13		76.28	86.17		7093.51	6467.61	8285.48	6811.88		102.28	98.51
	4283.18	3339.12	4836.03	3878.79		85.76	88.81		8077.97	6012.68	7547.14	6756.84		95.09	97.72
	4054.97	2905.81	4297.39	4285.96		74.63	98.14		5754.38	5237.77	9235.35	8016.55		82.84	115.93
		2916.84		4967.71		74.91	113.75			7823.33		7043.69		123.73	101.86
		3605.31				92.59				7683.44				121.51
		1565.54				40.21				5599.61				88.56
		1616.15				41.51				5447.12				86.15
mean	3959.03	2534.89	4169.65	3990.3		64.1092	95.419		6805.99	6056.62	7480.12	6688.63		95.7862	96.73
SEM	214.46	246.774	173.464	143.583		6.38532	3.47918		275.029	335.333	310.298	208.562		5.30298	3.01584
n	9	13	9	10		13	10		9	13	9	10		13	10
	caudorostral axis
	SN - TH pos. neurons - stereology
[mm]	Cav2.3 WT saline										Cav2.3 WT MPTP														Cav2.3 KO saline										Cav2.3 KO MPTP
-3.88	3	6	5	2	14	0	1	3	4		0	4	1	3	2	1	0	11	2	2	1	0	1		4	4	0	6	1	0	11	2	2		0	2	2	6	2	0	4	0	5	1
-3.85	4	5	4	1	18	12	1	10	1		0	5	6	1	3	6	1	6	4	8	5	0	1		5	10	2	4	1	5	14	7	1		6	6	8	9	11	4	7	3	12	5
-3.82	20	28	9	8	32	28	5	17	11		1	22	2	3	2	12	12	17	3	9	15	12	3		4	9	3	10	2	29	16	24	6		18	8	14	17	8	8	14	5	29	14
-3.79	34	34	27	12	37	20	27	40	24		10	24	12	0	12	10	26	36	8	22	19	18	6		14	20	7	15	14	44	31	38	17		15	20	25	24	25	12	22	9	42	33
-3.76	38	30	43	19	48	33	31	44	36		19	28	21	2	27	29	35	23	26	22	28	13	23		6	33	13	29	28	50	49	59			41	17	25	46	29	19	24	30	58	25
-3.73	34	36	40	10	54	35	38	41	42		27	25	18	2	35	38	46	36	23	30	34	10	17		14	35	14	32	36	38	61	63	45		28	20	37	42	50	40	18	21	53	49
-3.7	44	48	35		56	33	33	44	31		17	30	21	11	40	42	33	36	38	32	39	9	26		17	33	18	43	33	56	46	52	57		47	34	27	56	35	25	22	23	49	62
-3.67	34	41	37	34	57	33	33	47	50		21	25	25	12	32	29	41	26	31	36	31		20		27	34	23	43	44	54	44	64	68		46	39	39	55	47	32	44	32	49	65
-3.64	26	39	57	12	52	33	34	51	37		16	23	22	12	34	46	45	20	42	32	33	10	11		27	40	25	34	33	31	41	45	62		35	32	40	40	52	33	35	36	34	45
-3.61	33	54	40	19	48	44	31	39	42		14	30	20	26	50	38	43	41	27	36	31	12	14		30	51	46	41	47	35	55	55	57			50	39	44	51	24	44	44	44	44
-3.58	25	36	53	30	40	23	37	38	47		13	22	16	7	49	33	40	36	38	32	30	12	13		25	36	25	37	55	39	47	59	41		45	45	46	46	40	30	37	37	39	39
-3.55	17	38	58	14	45	25	36	37	36		16	25	16	10	36	31	53	28	27	27	31	11	19		51	49	24	44	46	55	44	55	39		37	48	38	34	36	32	61	30	43	67
-3.52	37	39	37	21	62	28	44	44	35		17	28	19	7	40	23	6	20	36	38	37	13	17		28	38	28	46	38	37	55	40	38		52	50		41	39	13	23	36	38	49
-3.49	29	35	61	30	46	22	26	44	25		19	19	13	9	34	47	34	25	34	26	32	14	10		33	38	28	45	43	45	49	57	52		29	43	43	34	38	21	26	36	44	61
-3.46	22	35	62	32	55	30	31	48	29		15	17	13	10	36	38	31	38	33	25	37	11	16		30	38	21	43	38	39	43	54	54		37	41	41	38	37	40	32	41	42	50
-3.43	36	31	51	36	59	39	37	59	34		18	28	16	6	42	40	44	30	34	36	39	23	16		35	38	28	40	46	47	43	50	50		32	44	41	36	42	30	36	34	28	40
-3.4	57	36	42	42	47	41	36	53	28		16	13	18	2	37	41	35	45	33	28	42	21	15		26	31	24	36	38	58	45	41	44		38	44	40	34	50	31	50	44	46	43
-3.37	43	23	62	24	62	39	44	45	42		10	27	19	6	44	37	35	38	14	42	49	24	21		22	35	32	33	41	69	47	67	50		39	38	32	36	40	37	55	45	50	40
-3.34	43	29	54	24	59	43	39	40	53		13	27	12	10	49	50	19	29	35	40	48	21	17		32	36	34	45	54	68	39	48	38		34	39	34	38	50	44	50	39	59	57
-3.31	33	41	47	33	58	42	62	37	50		13	25	15	9	32	46	12	32	41	29	53	15	18		28	48	42	45	43	63	55	64	61		37	36	47	32	27	28	68	51	47	54
-3.28	54	41	58	42	50	30	47	42	52		24		16	16	40	47	37	41	40	35	42	22	27		37	41	47	46	19	44	50	57	65		58	37	46	35	53	48	56	42	56	61
-3.25	36	33	38	31	44	39	53	40	38		7	18	24	6	32	38	20	42	28	18	50	32	13		42	48	73	69	34	48	45	58	51		44	39	39	49	46	44	41	54	51	72
-3.22	37	25	33	29	47	45	39	29	42		8	32	19	7	41	40	28	43	24	37	52	21	20		50	44	54	50	35	55	60	50	40		42	35	34	52	32	35	48	59	36	53
-3.19	36	38	29	26	39	45	35	37	51		12	38	23	11	42	40	34	51	38	20	32	19	14		43	32	68	48	52	51	55	40	45		36	28	38	54	42	38	50	54	49	57
-3.16	42	36	37	27	57	38	50	42	44		9	39	30	7	34	27	62	46	25	28	49	33	28		59	55	48	60	25	49	62	44	45		37	38	44	44	52	44	41	43	45	46
-3.13	48	49	47	28	67	52	43	37	47		20	12	13	6	38	18	52	43	28	27	42	35	29		44	44	28	39	27	39	61	54	34		40	37	39	46	47	47	50	46	52	43
-3.1	53	47	41	34	75	57	42	50	65		21	27	20	14	34	28	49	59	36	46	45	33	24		41	44	50	47	16	47	48	48	40		48	38	51	39	46	24	58	42	54	66
-3.07	52	52	50	44	60	61	56	47	62		30	33	31	17	45	39	52	56	41	24	47	42	23		40	48	57	35	29	46	53	61	39		43	47	39	60	49	43	58	36	53	62
-3.04	59	53	40	57	70	89	54	60	72		28	31	29	13	51	53	45	51	42	53	54	15	36		63	45	45	55	53	57	50	50	45		35	45	45	59	37	30	47	63	50	61
-3.01	60	54	49	33	70	51	72	65	69		28	15	32	20	48	69	26	42	31	41	48	6	17		40	66	46	56	37	62	62	61	41		42	39	59	67	46	44	46	58	65	64
-2.98	65	54	53	37	67	53	57	54	50		30	18	37	22	52	48	16	34	35	35	47	9	20		53	65	37	52	32	62	64	67	41		48	56	68	60	39	39	47	42	52	71
-2.95	52	45	35	32	53	42	38	71	64		22	16	37	16	49	49	12	31	40	30	38	11	12		58	52	58	62	36	51	40	65	43		56	38	50	60	53	40	36	49	40	62
-2.92	45	50	56	32	33	24	26	58	37		9	9	42	17	33	48	14	15	32	29	34	5	10		58	45	58	53	40	24	46	38	47		49	45	45	47	44	50	23	46	39	69
-2.88	34	41	39	19	28	10	21	42	19		7	4	22	11	28	31	4	15	24	20	28	1	5		45	36	51	36	39	36	44	34	39		38	40	43	39	44	33	25	52	18	47
-2.86	16	28	30	4	14	3	10	26	23		7	8	35	13	23	25	3	14	14	8	4	1	1		26	40	46	56	19	18	46	21	37		28	23	30	37	41	37	15	34	17	44
-2.83	14	14	21	14	8	6	11	20	12		2	3	18	12	9	13	5	13	8	7	8	2	4		37	29	59	26	20	10	27	8	26		21	14	14	26	27	38	4	30	9	20
-2.8	10	2		8	8	3	4	12	10		0	0	18	14	5	7	8	6	6	6	9	4	3		23	22	44	25	8	9	27	6	14		19	9	8	24	13	16	8	12	5	14
-2.77	12	8		11	8		4	1	11		0	6	13	7	5	1	1	3	4	5	12	3	1		14	13	31	15	4	9	19	2	6		15	7	7	10	11	15	2	6	5	4
-2.74	15	14		9	6		1	6	11		2	2	0	5	9	3	0	4	2	8	5	0	3		3	14	27	10	5	6	10	2	7			9		8	7	9	5	4	11	4
-2.71	8	11		5	1		3	6	5		2	2	5	0	6	1	0	2	6	6	1	0	1		1	10	13	3	1	6	12	6	2			7		1	7	8	6	2	10	3

## Sheet: Fig. 3b
	Cell count data of Cav2.3 wildtype vs. Cav2.3 knockout under chronic MPTP
	SN - automated count of all Hematoxylin-stained neurons (dopaminergic + GABAergic) (Fig. 3b)
	Control (saline)						MPTP
	mean	±SD	±SEM	median	95% CI	n	Mean	±SD	±SEM	median	95% CI	n	p-value (MWU)
Cav2.3 WT	13121	2726	909	14078	11026-15217	9	9918	2243	648	9411	8492-11343	12	0.0118
Cav2.3 KO	14392	2336	779	14338	12596-16188	9	14365	1426	451	14757	13344-15385	10	0.9682
	Remaining neurons [%]
	Cav2.3 wildtype MPTP						Cav2.3 knockout MPTP
	mean	±SD	±SEM	median	95% CI	n	mean	±SD	±SEM	median	95% CI	n	p-value (t-test)
SN - all neurons	75.5	18.5	5.3	73.4	63.7-87.2	12	99.3	8.4	2.7	100.2	93.3-105.4	10	0.0012
	individual values
	SN
	all neurons					remaining neurons
	Cav2.3 WT saline	Cav2.3 WT MPTP	Cav2.3 KO saline	Cav2.3 KO MPTP		Cav2.3 WT	Cav2.3 KO
	14394	9074	12532	14756.5		66.19	108.38
	12654	8756.5	14114	10721.5		63.88	78.74
	14077.5	7074	14338	13318		51.6	97.81
	7343.5	8995	13478.5	14757		65.62	108.38
	14695.5	10246.5	9792.5	14848.5		74.75	98.9
	15475.5	14171	16237	14505		110.47	96.62
	16287.5	12786.5	14911	15224		99.68	101.41
	12100.5	12451	17379	14524.5		97.06	96.75
	11062.5	9373.5	16745.5	15338		73.07	102.16
		10032		15652		78.21	104.26
		6604				51.48
		9448.5				73.66
mean	13121.2	9917.71	14391.9	14364.5		75.4725	99.341
SEM	908.764	647.574	778.747	450.901		5.33505	2.66852
n	9	12	9	10		12	10
	caudorostral axis
	SN - all neurons - automated count
[mm]	Cav2.3 WT saline										Cav2.3 WT MPTP													Cav2.3 KO saline										Cav2.3 KO MPTP
-3.88	186	102		109	166	116	65	67	161		45	180	106	50	15	127	21	213	196	139	67	50		67	110	189		77	234		299	6			40		176	138	179		104	197	88
-3.85	336	142	175	146	242	311	218	76	196		63	213	121	54	39	161	76	215		163	179	136		46	179	273	73	100	246	304	349	83		220	146	315		149			230	289	148
-3.82	425	276	279	168	359	426	344	169			129	225	58	25	95	235	178	423	174	198	212	195		137	278	202	93	205	408	366	431	303		330		340	305	295	332	387	289	356	255
-3.79	390	309	417	141	490	455	488	250	319		256	253	79	38	178	194	260	509	184	248	337	299		163	289	358	129	229	500	399	454	366			144	400	347	313	278	390	320	414	397
-3.76	423	328	416	462	552			392	375		347	293		76	322		239	456	204		261	163		209	418		157	255	560	486				396	196	478	395	376	339	451			494
-3.73	382		464	87	549	604	582	449	350		441	324		14	293	508	268		240	297	251	371		205	400	409	201		616	470	595	612		471	218	449	390	398	461	496	420	454	450
-3.7	420	435	438			509	636	362	362		375	317	230	79	356	490	209	521	213	340	222			248		495	283	328	563	468	689	674		481	271	488	462		425	577	402	529
-3.67	462	392	362	186	531	515	599		399		406	341	225		328	435	420	508	302	310		355		273	464	445	283	416		522	732	650		516	318	511	488	454	431	535	461	543	614
-3.64	549	444	454	181	506	548	592	426	391		476		274	361	298	516	530	508	295	396	263	421			455	500	341	450		463	725	646		505	338	480	515	557	515	550	461	606	537
-3.61	410	433	371	149	593	564	554	495	395		390		213	393		484		581	320	408	274	274		455	501	550	353	452	593	487	704	681		597	347	526	504	564	503	557	496	580	579
-3.58		407	461	145	540	571	549	591	379			280	222	383	355	514	606	588	323	372	212	344		409	481	529	417	402	642	461	700	668		633	357	459	523	579	553	572	553	566	579
-3.55	512	404	496	164	614	617	656	545	393		325	241	205	408	368	566	612	559	279	380	302	419		429	494	457	383	414	638	332	688	636		518	388		494	541	586	596	555	600	634
-3.52	494	452	433	199	600	591	668	547	394		343	163	252	377	404	555	705	565	328	346	211	384		500	474	500		414	645		689	599		419	400		519	582	243	641	566	579	600
-3.49	489	434		245	612	570	552	535	348		311	146	270	414	404	537	669	486		366	206	333		433	485	432	486	492	679	502	714	646		452	377	526	479	540		322	515	513	561
-3.46	514	440	552	243	563	507	520	421	299		129	138	233	484	422	494	590	517	280	336	263	386		444	531	455	466	501	673	490	715	605		516	380	461		562	609		557	519	540
-3.43	592	491	519	209	532	406	609	439			237	186	241	354	309	396	652	494	350		241	366		452	503	455	430	456	536	449	661	585		555	309	520	470	589	555	517	279	487	552
-3.4	501	350	527	217	416		435	491	365		185	181	178	318	358		584	436	327		255	411		374	454	280	451	424	583	428	506					455	444	593	495	482		360	518
-3.37	412	383	492	240	503			485	398		246	237		323	329	592	559	416	387	392	220	371		370	413		396	357	534	490				533	412	423	441		550	541	544		424
-3.34			473		253	614	669		339		221	285	199	367	401	569	541		365	352	277			432	342	391	445		554	417	619	587		498	363	431	531		600	526	488	535
-3.31		384	455	281		560	543		365		252	313	182	287	324	463	523	179	318	280	167			405		413	492	292	546	419	589	526		521	393	353	469	460	510	423	475	478
-3.28		359	473	248	494	446	516	393	347		227		178		348	530	295	158	365	337		394		399	441	416	430	283	561	478	522	506		464	390	293	479	493	477	484		458	569
-3.25		393	400	262	468	484	560	358	338		191		172	303	371	460	314	223	298	267	184	253			424	473	429	291		546	426	550		492	384	414	420	465	432	460	479	405	493
-3.22		293	364	259	447	457	527	345	315			303	215	322				200	327	225	143	228		371	390	444	408	229	413	471	434	478		365	354	356	394	473	425	443	398	424	532
-3.19	367	233	436	328	482	501	512	306	277		396	294	180	382	365	402	489	253	270	211	114	171		462	406	338	402	212	352	465	423	440		384	318	373	405	368	377	468	388	414	475
-3.16	405	235	372	284	436	486	376	314	283		287	344	203	363	398	327	448	326	201	282	143	220		372	417	386		196	375	499	385	375		328	319	333	382	393	392	350	390	396	436
-3.13	401	340		254	449	433	512	367	281		267	361	166	236	356	351	308	286	249	286	142	187		438	359	383		185	329	401	425	308		365	332		410	384	308	355	378	443	399
-3.1	417	349		250	399	367	411	345	355		347	333	106	314	340	377	301	288	244	256	139	191		415	350	444	501	209	411	293	421	359		356	328		390	378	223	414	319	393	392
-3.07	367	324	410	228	353	390	433	272	314		261	285	121	263	292		317			275	104	162		359	385	316	405	212	329		437	381		356	326	302	308	320			348	372	389
-3.04	261	351	381	179	305		411	291			232	301	142	273	306		238	262	267	266	110	176		336	404	363		259	333	347	368	439		292	297	241	375	340	350	441	365	404	418
-3.01	341	332	365		286	334		315	310		238	201	156	203	245	335	160	240	231		65	144		365	342	311	363	175	284	369					304	245		400	346	262		346	397
-2.98	359		340	154	275	281	338		259		179	212	191	170	219	343	101	211	181	237	54	158		249	338		357		236	344		326		263	259	185	365	302	341	255	361		335
-2.95	241	308	262	160		198	266	108	232		130	113		192	182	280	37		227	206				311	315		316	90	216	291	282	316		261		201	339		324	243	330	221
-2.92	272	300	225	120	113	118	54	88	131		84		224	127	130	243		113	183	160	48	73		314		361	313	70		300	236	270		201	215	161	276	283	208	193	300	210	237
-2.88	170	213	211	51	135	144	110	85	93			44	222		109	165		73	115	115	78	52		321	306	259	327	60		251	172	291		222	213	113	261	176	283	173	257	191	169
-2.86		152	165	88	60	124	121	20	122		98	39	249	83		163	80	66	75	40	63	41		324	208	286	285	63	128	234	81	195		153	156	106	247	170	243	124	186	152	124
-2.83	167	176	88	95	35	109	74	40	65		43	38	128	85	53	85	83	67	99	46	48	45			138	229	297	49	112	182	53	165		137	101	65	254	149	195	95	205	190	103
-2.8	188	75		85	36	52	81	32	34		47	57	175	94	30	52	65	34	38	84	64	60		160	150	194	243	47	103	116	32	128		138	84	95	159	79	194	64	148	145	98
-2.77	174	149		49	54		36	73	60		37	45	99	44	46	56	74	83	66	37	44	94		138	157	156		51	87	163	18	98			82		82	86	82	67	117	120	128
-2.74	80	199		43	54		92	75	67		36	54	75	39	37	92	78	90	64	74	39	135		92	101	127		46	101	88	34	122			56		101	75	79	62	89	121	115
-2.71	110	182		71	86		117	50	50		55	101	79	77	46	86	70	81	44	53	133	143		64	78	128		53	130	79	34	82			64		73	53	94	87	130	163	62

## Sheet: Fig. 3c
	Densitometric data for Cav2.3 wildtype vs. Cav2.3 knockout under chronic MPTP
	Dorsal Striatum (DS)
	control						MPTP
	mean	±SD	±SEM	median	95% CI	n	mean	±SD	±SEM	median	95% CI	n	p-value (MWU)
Cav2.3 WT	32.9	2.7	0.9	32.8	30.2-36.0	9	14.7	7	1.9	16.8	8.1-21.3	13	<0.0001
Cav2.3 KO	36.1	5.6	1.9	33.7	31.2-42.3	9	23.4	7.2	2.1	22.8	19.8-30.0	12	0.0005
	Ventral Striatum (VS)
	control						MPTP
	mean	±SD	±SEM	median	95% CI	n	mean	±SD	±SEM	median	95% CI	n	p-value (MWU)
Cav2.3 WT	33.4	4.9	1.6	32.5	28.0-39.5	9	24.9	3.7	1	25	21.5-28.1	13	0.0004
Cav2.3 KO	40.5	8.1	2.7	37.1	33.2-51.6	9	31.2	5.6	1.6	29.1	26.4-37.3	12	0.0227
	Remaining fibers [%]
	Cav2.3 wildtype MPTP						Cav2.3 knockout MPTP
	mean	±SD	±SEM	median	95% CI	n	mean	±SD	±SEM	median	95% CI	n	p-value (t-test)
Cav2.3: DS	44.7	21.4	5.9	50.8	24.5-64.2	13	66	19.4	5.6	65.4	57.0-83.9	12	0.0159
Cav2.3: VS	74.5	12.3	3.4	76.7	62.7-86.1	13	78.2	13.5	3.9	75.8	67.3-90.4	12	0.4817
	individual values
	DS								VS
	TH-signal intensity					remaining fibers			TH-signal intensity					remaining fibers
	Cav2.3 WT saline	Cav2.3 WT MPTP	Cav2.3 KO saline	Cav2.3 KO MPTP		Cav2.3 WT	Cav2.3 KO		Cav2.3 WT saline	Cav2.3 WT MPTP	Cav2.3 KO saline	Cav2.3 KO MPTP		Cav2.3 WT	Cav2.3 KO
	36.75	2.56	33.74	27.01		7.89	68		28.02	23.27	37.11	39.44		66.86	90.44
	31.06	25.77	42.3	28.02		79.32	70.55		36.91	27.94	48.51	33.28		80.27	76.32
	29.66	17	36.22	33.33		52.32	83.92		39.5	19.93	37.18	33.48		57.24	76.79
	33.62	4.38	46.62	22.64		13.49	56.99		34.46	21.83	51.63	28.06		62.7	64.35
	30.95	17.07	32.32	20.45		52.54	61.73		40.57	21.19	35.9	23.56		60.86	61.98
	30.16	21.28	39.15	20.77		64.2	62.69		26.6	32.36	52.76	25.57		99.12	67.28
	35.95	17.63	31.2	22.97		53.18	69.34		31.69	28.61	35.63	28.3		87.62	74.46
	32.76	16.83	33.26	32.78		50.78	98.95		30.07	21.92	33.18	40.31		67.14	106.06
	35.46	13.51	29.7	29.97		40.77	90.46		32.5	25.1	32.58	37.32		76.87	98.2
		22.81		19.84		68.8	59.88			28.09		28.63		86.05	75.33
		15.58		10.54		47	31.81			21.45		26.4		65.69	69.47
		8.11		12.6		24.45	38.02			25.04		29.49		76.68	77.59
		8.86				26.72				26.57				81.39
mean	32.93	14.7223	36.0567	23.41		44.7277	66.0283		33.3689	24.8692	40.4978	31.1533		74.4992	78.1892
SEM	0.885075	1.9435	1.86824	2.08749		5.9221	5.60075		1.63325	1.02219	2.6927	1.60196		3.41205	3.89686
n	9	13	9	12		13	12		9	13	9	12		13	12
	caudorostral axis
	DS
[mm]	Cav2.3 WT saline										Cav2.3 WT MPTP														Cav2.3 KO saline										Cav2.3 KO MPTP
-0.34	31.2516	21.7344				29.667		36.31			5.7732		21.9444	6.93	18.0672							7.736	6.869					44.3904	31.881		29.333				21.2532		30.1596		21.621	21.338		34.669
-0.22	35.6724	26.3712		26.962	25.892	31.566	32.63	33.075			6.4884		21.1188	6.39	11.4336	15.467		15.2	13.233	19.458		12.965	11.867		30.8208			56.694	31.186		29.313	35.791	36.789		29.6976		35.274		21.93	16.384		34.092	20.829	15.662	13.084
-0.1	36.4488	30.2748	24.7116	30.77	27.684	33.742	39.028	38.03	30.131		12.3336		15.7632	2.07	11.574	18.779	15.892	16.632	11.664	21.551	13.388	8.519	8.337		34.9152	40.8168		60.45	30.058	46.605	32.626	38.107	27.821		27.6984		28.3032		16.294	22.185	16.136	30.029	31.714	24.39	9.31	12.471
0.02	35.5104	24.6804	23.0244	33.522	30.525	33.526	38.372	36.234	36.793		6.9792		23.0472	4.43	12.66	18.319	17.844	18.221	21.608	22.991	16.865	10.554	9.631		31.7196	38.4876	34.8696	52.6872	32.719	42.923	31.217	38.661	32.04		28.0248	29.1156	30.7884		21.131	23.117	20.378	30.653	29.509	22.185	12.414	9.563
0.14	31.8192	30.0348	30.108	37.095	30.453	31.223	37.965	36.054	32.692		9.3636	22.0176	17.6664	3.27	11.7852	19.548	19.582	18.457	14.876	19.119	14.591	8.708	6.071		35.9868	35.5872	38.8584	55.6668	38.286	47.525	30.97	39.835	38.277		28.788	27.7464	37.578	24.7992	21.034	21.525	22.475	41.663	31.916	19.1	8.488	13.977
0.26	35.9232	33.9684	31.3128	38.609	27.36	26.834	37.815	32.258	37.281		2.2848	22.4352	18.7392	6.92	13.6956	25.697	16.887	15.763	14.929	22.569	17.34	9.431	5.499		39.1128	35.9364	40.5948	42.9816	32.167	41.202	30.221	32.66	22.974		23.8728	24.6708	39.5976	24.1248	19.46	18.768	19.519	37.194	30.711	17.403	8.155	14.525
0.38	35.5332	28.5396	30.6144	30.095	26.88	28.668	38.542	28.807	33.105		3.9216	20.0376	13.1844	5.78	16.1196	21.551	16.991	18.208	14.962	20.706	15.488	8.062	8.626		27.2136	39.9396	36.6684	40.7604	30.099	40.37	28.388	27.858	26.881		24.5616	20.7144	31.8624	26.0592	20.604	20.999	21.161	32.238	32.567	18.991	9.386	11.305
0.5	45.7644	25.914	26.556	31.29	25.714	25.676	33.303	33.384	33.674		2.7252	23.418	17.298	6.18	13.9008	20.62	16.842	16.465	14.376	21.069	15.293	9.24	9.444		28.4604	39.03	41.5632	48.5496	30.675	36.341	28.08	33.102	27.645		24.5988	27.3324	32.4276	24.0588	24.287	20.699	21.993	29.753	28.185	18.688	8.24	13.038
0.62	31.3248	28.7832	27.174	47.02	27.616	31.387	38.369	30.434	28.881		3.1656	26.6328	20.6052	2.04	15.7392	18.294	17.021	17.387	13.39	21.612	15.522	9.468	9.106		28.5996	33.0624	33.5004	48.0804	28.443	38.698	28.403	32.4	25.938		29.7984	31.4712	31.2576	16.6452	18.17	24.469	20.976	32.362	31.996	22.04	10.002	10.871
0.74	37.4844	32.7972	30.4032	34.486	32.471	32.684	35.636	29.641	34.774		2.1228	28.1028	15.1332	3	20.988	21.247	17.94	16.174	13.285	24.032	17.777	3.938	6.024		39.306	39.8088	28.0788	47.4108	36.336	38.217	30.363	31.637	28.196		32.8224	32.7672	34.6332	22.3428	19.903	24.208	23.008	32.276	33.608	20.039	8.422	10.033
0.86	33.4344	36.5928	34.3992	34.432	32.175	31.039	32.367	35.399	30.004		6.9936	24.0204	18.1368	4.7	13.4604	20.629	17.786	15.491	14.851	23.344	12.106	6.963	9.182		29.7552	41.1312	24.9672	52.1124	33.193	39.738	31.202	30.739	28.345		22.1664	24.5196	31.3848	22.6476	20.231	19.969	21.826	32.823	28.48	17.02	9.179	13.663
0.98	32.2632	31.842	27.0552	36.008	31.769	27.757	34.016	31.195	34.288		3.402	26.9172	11.8224	2.75	14.9664	18.031	14.846	16.61	15.671	23.753	14.526	6.865	7.439		35.1612	43.6404	41.1588	43.8672	32.959	39.722	29.289	29.107	24.409		22.356	26.6544	35.8764	21.7632	21.025	21.325	23.287	44.979	25.392	19.958	11.006	9.263
1.1	34.494	29.616	33.1032	30.017	29.778	26.248	37.382	33.151	34.623		0.528	22.1508	14.55	0.91	15.8124	18.612	16.003	16.64	12.176	22.466	16.438	7.078	9.733		30.9984	50.5932	37.8384	42.0708	31.572	45.392	29.098	24.584	30.05		25.2252	28.3068	39.1704	28.1712	22.096	20.62	22.704	30.989	28.955	18.321	11.088	12.236
1.18	38.8404	28.8624	25.7796	31.892	30.996	30.127	32.381	28.281	37.299		1.7052	25.422	14.928	3.44	17.2884	18.019	15.787	16.217	11.836	24.571	16.632	7.218	9.917		31.5468	51.324	48.9432	44.1096	28.543	40.261	28.602	34.007	32.292		26.9964	29.0412	27.9	23.8884	20.842	22.25	26.379	30.589	27.247	18.156	10.119	12.249
1.34	38.3256	28.3632	27.8796	29.855	33.274	31.349	34.169	36.088	35.863		0.9072	28.2984	18.7452	1.94	14.9844	19.382	17.796	17.743	10.628	22.23	15.464	8.916	8.767		36.7728	44.3796	38.724	49.386	23.364	37.026	37.062	38.961	32.676		28.3692	32.4264	36.4848	13.0944	17.246	19.461	22.505	30.545	27.504	21.216	14.068	11.092
1.42	35.8044	30.8952	27.1644	37.181	36.137	34.109	37.853	32.51	39.108		-0.0924	28.2804	16.0776	3.72	20.5728	22.502	17.026	18.055	14.169	22.984	16.899	9.433	9.979		33.0108	42.2964	32.3208	45.8016	35.943	39.6	32.903	35.595	33.645		28.2612	27.834	31.9236	21.33	21.443	20.467	24.872	34.369	31.263	23.603	13.029	11.391
1.54	29.6784	33.6432	32.8428	34.698	33.55	30.961	41.48	38.472	38.043		2.5068	31.9368	20.7756	3.77	22.638	21.878	21.597	17.38	12.596	23.747	13.231	9.75	12.283		38.5104	46.8156	34.134	48.4716	40.571	39.577	34.01	34.793	34.668		31.4436	32.9064	33.7824	26.1732	20.03	20.095	25.48	35.222	30.127	23.426	14.238	16.069
1.7	37.2552	39.7764	32.1288	39.057	30.872	31.235	39.129	32.27	44.03		8.0616	27.0732	20.8428	7.64	20.6424	19.979	17.633	17.669	16.381	24.649	14.409	13.368	12.227		35.9472	49.1016	43.6596	44.1132	35.23	37.802	38.598	34.847	31.82		29.358	31.1076	39.1944	28.488	16.366	28.004	28.338	40.467	30.156	25.341	25.423	14.395
	VS
[mm]	Cav2.3 WT saline										Cav2.3 WT MPTP														Cav2.3 KO saline										Cav2.3 KO MPTP
0.62	28.6956	45.0516	28.242	39.085	34.793	24.473	40.72	35.095	34.97		30.6804	32.6832	24.8664	26.5824	30.1884	35.681	33.608	25.489	31.762	31.673	24.545	33.085	38.423		47.5344	50.0772	45.762	54.8748	33.193	51.969	38.108	37.298	31.652		49.5432	46.326	52.3284	26.1756	23.126	35.872	31.049	51.676	36.728	37.715	33.619	28.627
0.74	29.8152	37.3944	32.3784	37.547	42.977	26.9	30.551	34.904	35.939		31.5576	33.9612	24.0348	29.8284	29.8476	39.394	32.989	21.365	24.261	33.323	26.741	28.567	29.988		52.6224	55.4292	35.4768	58.5012	44.945	56.677	36.835	32.203	35.578		58.5924	42.9324	43.8144	36.168	28.565	32.767	34.422	46.982	45.603	31.663	25.316	26.4
0.86	31.3788	48.876	31.9608	37.117	33.929	30.986	34.81	37.643	28.087		35.9232	30.8736	22.9236	25.026	23.0568	36.025	36.681	21.249	31.299	30.691	22.113	35.367	36.03		34.7184	44.7576	37.1292	60.1044	39.538	51.192	38.436	36.425	29.668		43.7052	38.7624	47.9748	31.4484	25.13	29.386	33.828	48.755	37.796	29.675	33.078	27.057
0.98	30.9108	39.7092	32.3376	39.842	44.171	25.277	32.618	33.921	33.286		26.1168	30.5268	17.772	16.7904	22.9464	36.336	30.136	25.522	32.383	30.877	23.301	26.909	30.098		42.9588	53.1696	42.1188	55.596	41.482	46.695	38.086	33.395	29.88		44.2044	40.752	38.4468	27.1284	24.926	27.747	30.763	47.032	39.999	33.22	32.508	27.646
1.1	28.7808	42.5808	37.614	32.607	36.838	27.093	34.787	32.525	35.493		19.6452	26.0304	21.066	26.2896	21.738	34.148	33.169	23.444	29.839	31.872	20.303	26.782	30.398		37.0548	51.996	41.1396	48.8616	35.641	55.396	34.052	30.376	34.856		37.014	34.446	44.7204	31.8	26.562	29.546	30.776	35.462	42.596	29.614	28.911	33.844
1.18	32.4084	33.8016	32.232	35.854	42.219	25.83	29.633	30.353	30.507		23.2356	28.3032	22.6836	20.2908	19.656	30.415	30.938	24.409	23.651	26.087	25.817	22.295	25.714		41.0868	53.5416	46.4484	45.0408	36.523	52.444	30.039	31.476	31.845		37.9248	34.0764	29.1264	30.942	24.651	25.397	28.198	42.583	32.531	27.061	25.95	32.13
1.34	29.4168	32.6508	47.1756	25.379	40.195	26.324	29.327	30.401	28.27		20.7912	27.2136	26.3508	18.6492	15.1164	32.468	26.931	22.896	21.728	24.312	19.994	21.764	22.8		28.8684	44.0352	33.0036	55.9308	28.878	49.325	40.251	35.718	30.404		33.5868	31.2168	28.0488	16.758	17.981	24.854	24.732	40.771	32.132	26.91	28.188	27.919
1.42	23.7996	39.4404	46.7652	41.033	37.766	30.473	32.308	25.21	31.728		17.7084	23.616	14.6868	21.8832	20.7516	32.27	25.862	20.108	23.553	26.625	19.611	23.232	20.704		31.2228	39.588	27.4992	49.3812	35.485	54.152	38.328	35.307	33.506		28.6056	24.1728	24.1236	24.3408	22.473	18.79	23.137	34.62	33.914	27.148	23.313	28.58
1.54	21.0036	32.7948	48.018	28.986	39.82	24.297	32.624	23.168	32.268		23.8692	25.95	12.8892	19.0488	18.2508	21.491	20.226	15.708	20.257	23.558	14.364	25.702	26.309		25.944	41.8176	34.5552	48.078	28.35	54.601	31.794	33.795	31.976		36.144	25.368	26.1024	29.2884	19.742	19.904	26.079	34.724	34.495	24.796	20.647	29.906
1.7	30.6996	34.8384	37.6632	28.349	38.879	20.587	33.523	28.521	29.133		24.1092	22.5	22.3344	21.0036	20.6616	21.79	20.465	14.823	19.567	21.337	18.877	30.737	22.605		26.5872	40.3956	47.4672	38.4804	31.404	42.207	29.927	26.504	23.048		23.6736	16.7676	35.4312	34.3068	23.541	25.489	21.474	34.866	35.591	22.986	23.813	28.98

## Sheet: Fig. 3d
	mRNA in adult Cav2.3 wildtype vs. Cav2.3 knockout mice
	Cav2.3 WT						Cav2.3 KO
analyzed mRNA	mean	±SD	±SEM	median	95% CI	n	mean	±SD	±SEM	median	95% CI	n	p-value (MWU)
Cav1.2	1	0.4	0.1	0.9	0.6-1.5	7	1.1	0.5	0.2	1	0.4-1.9	7	>0.9999
Cav1.3	1	0.3	0.1	0.9	0.8-1.1	16	1.3	0.6	0.2	1.1	0.9-1.5	17	0.1704
Cav3.1	1	0.4	0.1	1	0.6-1.5	10	0.9	0.5	0.2	1	0.2-1.5	10	0.8534
	NCS-1 mRNA in Cav2.3 wildtype vs. Cav2.3 knockout mice
	Cav2.3 WT						Cav2.3 KO
	mean	±SD	±SEM	median	95% CI	n	mean	±SD	±SEM	median	95% CI	n	p-value (MWU)
Juvenile (PN 13)	1	0.4	0.1	0.9	0.6-1.4	10	1.1	0.3	0.1	1	0.8-1.5	10	0.4359
Adult (PN 90)	1	0.3	0.1	1	0.7-1.2	10	1.4	0.4	0.1	1.4	1.1-1.7	10	0.0288
	individual values
										NCS-1
	Cav1.2			Cav1.3			Cav3.1			juvenile			adult
	Cav2.3 WT	Cav2.3 KO		Cav2.3 WT	Cav2.3 KO		Cav2.3 WT	Cav2.3 KO		Cav2.3 WT	Cav2.3 KO		Cav2.3 WT	Cav2.3 KO
	0.714	1.187		1.1	2.11		0.89	1.161		0.794766	0.862231		1.2	2.04
	1.441	1.946		0.71	2.2		1.273	1.511		0.611158	1.63914		0.61	1.71
	0.905	1.389		0.6	1.96		0.982	1.867		0.475271	0.661665		0.82	1.66
	1.21	0.979		1.09	1.02		1.452	1.011		1.75955	0.931653		1.08	1.11
	1.5	0.925		0.95	0.88		1.103	1.082		0.767248	1.23687		0.95	1.39
	0.667	0.442		0.86	2.86		1.445	0.916		1.38732	1.50461		0.68	1.44
	0.564	0.565		0.93	0.86		0.563	0.988		1.26371	0.969896		0.86	0.81
				0.76	0.78		0.967	0.512		0.758975	0.90703		1.14	1.4
				1.7	1.42		0.254	0.24		0.944679	1.50744		1.24	1.13
				0.89	1.23		1.072	0.091		1.23732	0.844553		1.42	1.18
				1.12	0.83
				1.05	1.11
				0.68	1.48
				1.71	1.03
				1.1	1.39
				0.77	0.7
					0.35
mean	1.00014	1.06186		1.00125	1.30647		1.0001	0.9379		1	1.10651		1	1.387
SEM	0.144781	0.192791		0.0799785	0.157012		0.118023	0.171796		0.12635	0.107244		0.0822598	0.111893
n	7	7		16	17		10	10		10	10		10	10

## Sheet: Fig. 4a
	Stereological cell count data of NCS-1 wildtype vs. NCS-1 knockout under chronic MPTP
	Substantia nigra (SN)
	control						MPTP
	mean	±SD	±SEM	median	95% CI	n	mean	±SD	±SEM	median	95% CI	n	p-value (MWU)
NCS-1 WT	4351	780	208	4224	3693-4741	14	2070	688	191	1839	1501-2761	13	<0.0001
NCS-1 KO	3519	289	91	3454	3269-3900	10	1257	364	110	1332	726-1628	11	<0.0001
	Ventral tegmental area (VTA)
	control						MPTP
	mean	±SD	±SEM	median	95% CI	n	mean	±SD	±SEM	median	95% CI	n	p-value (MWU)
NCS-1 WT	6499	1222	327	6414	5587-7301	14	5045	1250	347	4763	3978-6255	13	0.0091
NCS-1 KO	6217	911	288	6057	5327-6753	10	4076	1009	304	4333	2549-4851	11	<0.0001
	Remaining neurons [%]
	NCS-1 wildtype MPTP						NCS-1 knockout MPTP
	mean	±SD	±SEM	median	95% CI	n	mean	±SD	±SEM	median	95% CI	n	p-value (t-test)
NCS-1: SN	47.6	15.8	4.4	42.2	34.5-63.4	13	35.7	10	3	36.6	21.4-45.7	11	0.0431
NCS-1: VTA	77.8	19.9	5.5	72.2	60.3-98.3	13	65.6	16.2	4.9	70	40.8-77.7	11	0.1169
	individual values
	SN								VTA
	TH-pos. neurons					remaining neurons			TH-pos. neurons					remaining neurons
	NCS-1 WT saline	NCS-1 WT MPTP	NCS-1 KO saline	NCS-1 MPTP		NCS-1 WT	NCS-1 KO		NCS-1 WT saline	NCS-1 WT MPTP	NCS-1 KO saline	NCS-1 MPTP		NCS-1 WT	NCS-1 KO
	5886.96	3575.68	3587.39	1553.06		82.22	45.67		5933.24	6807.54	8364.44	4333.44		106.93	69.98
	5808.74	2384.21	3278.42	656.5		54.83	19.3		9187.68	6255	6316.5	1755		98.25	28.34
	4225	2796.07	3269.25	953.33		64.3	28.03		7301.24	6617.52	5326.88	4331.24		103.94	69.94
	3692.96	1664.33	3239.16	725.97		38.27	21.35		5587.12	2948.08	5155.94	4106.06		46.31	66.3
	3170.8	1501.21	3629.96	1643.56		34.52	48.33		5802.82	4240.44	5800.2	4871.24		66.61	78.66
	3307.88	1638	3412.74	1093.47		37.67	32.15		4386.68	5782.5	5790.12	4776.4		90.83	77.13
	4223.62	1760.94	4089.62	1628.1		40.45	44.75		6405.74	3420.61	5806.08	4438.74		51.83	71.13
	4523.68	2374.19	3292.29	1473.5		54.53	40.5		6500.15	5547.27	6753.28	4054.11		84.06	64.96
	4110.6	1838.73	3494.47	1613.51		42.24	44.35		6214.39	4762.71	6307.8	4767.43		72.17	76.39
	4741.4	1158.67	3900.28	1153.32		26.61	31.7		6422.52	3978.22	6546.4	2548.57		60.28	40.84
	4156.54	1321.65		1332.19		30.36	36.62		6853.96	4752.31		4850.98		72.01	77.73
	4332.77	2760.92				63.42			6499.15	6196.61				93.9
	4055.61	2134.69				49.03			5398.08	4272.69				64.75
	4683.91								8499.81
mean	4351.46	2069.95	3519.36	1256.96		47.5731	35.7045		6499.47	5044.73	6216.76	4075.75		77.8362	65.5818
SEM	208.428	190.837	91.2764	109.823		4.38853	3.01789		326.55	346.676	288.072	304.304		5.51918	4.89706
n	14	13	10	11		13	11		14	13	10	11		13	11
	caudorostral axis
	SN - TH pos. neurons
[mm]	NCS-1 WT saline															NCS-1 WT MPTP														NCS-1 KO saline											NCS-1 KO MPTP
-3.88	10.4	6.5	0	0	3.9	7.8	9	2	0	1	2	2	6	3		2.6	2.6	1.3	0	2.6	0	2	0	2	2	0	3	3		0	0	1.3	5.2	1.3	1	14	10	10	3		1.3	0	1.3	0	2.6	0	3	1	3
-3.85	6.5	9.1	11.7	3.9	3.9	3.9	10	0	0	0	5	1	5	10		3.9	2.6	1.3	0	1.3	0	2	0	2	2	3	5	2		5.2	2.6	1.3	6.5	2.6	4	6	3	4	2		3.9	0	0	0	2.6	0	1	1	2
-3.82	2.6	10.4	10.4	2.6	3.9	5.2	13	1	5	6	3	12	10	6		3.9	13	3.9	3.9	0	3.9	4	2	6	10	5	1	6		3.9	2.6	3.9	6.5	2.6	8	14	15	10	6		2.6	0	0	0	0	0	6	0	1
-3.79	9.1	13	14.3	0	13	6.5	22	3	11	5	12	8	12	16		14.3	15.6	6.5	2.6	2.6	2.6	6	1	7	16	13	12	16		7.8	2.6	7.8	11.7	7.8	10	13	16	12	15		7.8	1.3	0	1.3	3.9	2.6	1	5	5
-3.76	13	15.6	18.2	6.5	10.4	7.8	22	12	16	4	33	26	25	9		11.7	13	10.4	3.9	3.9	0	13	2	6	15	10	24	17		18.2	5.2	13	11.7	5.2	20	18	30	22	17		6.5	2.6	0	0	6.5	9.1	5	6	6
-3.73	9.1	26	11.7	7.8	11.7	6.5	31	41	24	19	37	35	34	36		18.2	19.5	7.8	3.9	11.7	9.1	19	1	14	21	12	25	20		10.4	15.6	13	14.3	10.4	14	23	47	27	35		9.1	1.3	2.6	0	10.4	14.3	21	15	14
-3.7	23.4	31.2	22.1	11.7	9.1	3.9	44	34	41	27	35	44	28	46		14.3	16.9	9.1	5.2	6.5	7.8	18	7	22	16	12	27	19		19.5	7.8	9.1	23.4	14.3	22	41	44	28	39		6.5	2.6	5.2	2.6	6.5	11.7	16	14	17
-3.67	39	26	19.5	9.1	7.8	14.3	45	23	30	37	44	36	34	41		20.8	7.8	10.4	7.8	7.8	9.1	30	15	22	9	10	29	20		23.4	14.3	20.8	19.5	18.2	18	38	34	29	38		5.2	1.3	6.5	2.6	11.7	15.6	24	18	18
-3.64	33.8	20.8	24.7	15.6	9.1	3.9	35	27	37	42	48	43	35	48		13	10.4	13	9.1	13	9.1	15	9	24	8	14	33	19		22.1	14.3	9.1	24.7	14.3	27	34	35	22	35		7.8	1.3	5.2	11.7	5.2	9.1	24	7	12
-3.61	18.2	35.1	19.5	13	0	11.7	31	46	33	32	27	34	30	43		3.9	6.5	14.3	10.4	9.1	13	18	11	14	3	4	15	25		11.7	24.7	14.3	19.5	13	19	36	37	38	32		11.7	1.3	1.3	9.1	10.4	5.2	24	9	10
-3.58	27.3	27.3	20.8	16.9	9.1	11.7	32	53	54	26	37	34	34	37		15.6	7.8	6.5	11.7	6.5	10.4	14	14	27	5	6	26	18		28.6	14.3	14.3	22.1	10.4	18	32	29	21	26		6.5	2.6	3.9	6.5	3.9	6.5	10	16	18
-3.55	37.7	23.4	14.3	20.8	6.5	16.9	43	48	45	50	29	34	42	54		11.7	9.1	5.2	5.2	7.8	7.8	10	11	13	9	10	34	12		18.2	7.8	14.3	15.6	16.9	21	37	30	31	43		10.4	1.3	5.2	6.5	3.9	3.9	21	15	7
-3.52	19.5	28.6	20.8	14.3	3.9	13	43	43	33	46	30	48	47	44		22.1	13	10.4	7.8	7.8	3.9	15	4	9	3	10	22	19		15.6	13	14.3	22.1	18.2	17	38	30	32	26		5.2	0	1.3	3.9	1.3	9.1	12	11	5
-3.49	28.6	18.2	29.9	20.8	14.3	9.1	42	45	14	55	40	31	45	56		11.7	10.4	14.3	6.5	7.8	3.9	10	14	9	7	5	15	18		20.8	13	0	14.3	23.4	27	27	27	23	24		3.9	0	1.3	5.2	0	7.8	14	13	7
-3.46	29.9	27.3	29.9	16.9	10.4	7.8	39	40	47	42	52	55	43	47		16.9	11.7	11.7	5.2	5.2	3.9	8	21	21	9	11	28	19		22.1	9.1	14.3	14.3	23.4	42	36	40	25	30		9.1	3.9	0	1.3	3.9	5.2	16	8	11
-3.43	32.5	29.9	27.3	16.9	20.8	10.4	37	30	33	56	33	50	24	46		13	10.4	14.3	2.6	3.9	5.2	11	21	12	13	5	17	18		27.3	14.3	13	16.9	20.8	18	41	42	32	33		7.8	3.9	5.2	2.6	6.5	6.5	7	15	8
-3.4	33.8	28.6	18.2	20.8	7.8	7.8	44	42	31	0	34	41	44	45		18.2	2.6	11.7	9.1	10.4	11.7	5	17	12	10	6	27	28		22.1	5.2	10.4	18.2	16.9	33	53	31	27	23		5.2	1.3	1.3	2.6	2.6	2.6	8	22	9
-3.37	33.8	27.3	32.5	27.3	13	19.5	54	41	38	48	46	41	29	48		22.1	0	10.4	5.2	9.1	13	19	11	17	8	8	26	19		14.3	15.6	10.4	14.3	14.3	32	41	24	24	45		14.3	1.3	5.2	5.2	7.8	0	9	28	12
-3.34	28.6	29.9	31.2	23.4	9.1	15.6	26	54	42	57	52	38	35	47		16.9	2.6	19.5	3.9	6.5	9.1	15	12	13	11	12	25	23		7.8	13	16.9	18.2	18.2	26	40	30	28	39		6.5	3.9	6.5	2.6	5.2	2.6	13	25	17
-3.31	44.2	27.3	24.7	36.4	24.7	16.9	39	69	29		54	54	32	55		7.8	3.9	11.7	11.7	7.8	9.1	15	28	17	11	11	18	18		19.5	14.3	16.9	13	19.5	28	34	30	34	34		6.5	3.9	6.5	1.3	9.1	2.6	13	19	10
-3.28	18.2	42.9	24.7	29.9	19.5	14.3	44	56	41	59	48	52	23	44		15.6	3.9	13	5.2	6.5	2.6	8	26	13	9	12	32	15		7.8	18.2	0	10.4	16.9	38	29	26	41	47		0	5.2	6.5	2.6	9.1	1.3	13	16	15
-3.25	23.4	31.2	32.5	40.3	28.6	20.8	48	41	46	63	47	40	46	40		23.4	5.2	3.9	3.9	2.6	6.5	22	20	23	9	13	20	16		22.1	14.3	20.8	19.5	19.5	43	31	24	37	28		2.6	2.6	7.8	5.2	10.4	1.3	21	21	14
-3.22	33.8	32.5	13	9.1	29.9	15.6	45	40	44	62	35	38	36	40		22.1	3.9	7.8	2.6	10.4	7.8	16	29	14	15	14	22	7		31.2	22.1	13	15.6	10.4	28	28	28	38	45		2.6	3.9	3.9	0	5.2	3.9	22	15	27
-3.19	37.7	39	19.5	11.7	11.7	23.4	33	57	53	41	44	38	53	46		26	3.9	27.3	2.6	3.9	7.8	16	38	21	15	23	40	18		19.5	28.6	13	16.9	24.7	36	39	29	49	42		2.6	1.3	0	1.3	9.1	3.9	17	19	20
-3.16	37.7	26	11.7	31.2	22.1	24.7	58	48	35	53	25	37	47	45		16.9	11.7	23.4	9.1	2.6	6.5	16	38	21	13	12	26	19		20.8	22.1	22.1	9.1	19.5	48	47	44	38	39		2.6	2.6	10.4	1.3	7.8	5.2	29		22
-3.13	28.6	28.6	29.9	19.5	11.7	29.9	44	42	55	41	43	38	24	53		36.4	13	15.6	9.1	19.5	11.7	17	37	28	12	12	30	20		16.9	20.8	20.8	19.5	28.6	44	32	40	51	40		15.6	2.6	6.5	1.3	10.4	6.5	26	28	23
-3.1	27.3	48.1	31.2	24.7	31.2	33.8	66	55	56	61		44	54	64		15.6	13	18.2	7.8	7.8	3.9	11	43	30	17	28	37	24		18.2	18.2	32.5	20.8	23.4	55	37	55	49	42		6.5	5.2	7.8	2.6	6.5	7.8	19	39	18
-3.07	37.7	32.5	46.8	22.1	29.9	33.8	60	52	52	55	51	59	42	46		29.9	23.4	15.6	2.6	11.7	7.8	24	48	25	10	32	30	25		18.2	26	23.4	20.8	22.1	47	51	51	39	64		6.5	7.8	5.2	5.2	23.4	5.2	17	27	34
-3.04	39	44.2	32.5	28.6	20.8	23.4	56	48		50	37	60	50	57		36.4	27.3	14.3	10.4	11.7	15.6	27	40	28	22	20	48	32		20.8	28.6	31.2	19.5	23.4	59	50	57		61		19.5	6.5	13	2.6	18.2	9.1	19	20	23
-3.01	39	48.1	50.7	28.6	35.1	40.3	51	43	59	73	48	96	63	57		49.4	20.8	19.5	7.8	10.4	14.3	23	37	21	28	29	40	41		33.8	28.6	40.3	26	16.9	67	50	0	50	70		16.9	6.5	5.2	2.6	15.6	9.1	17	26	28
-2.98	61.1	42.9	31.2	27.3	28.6	32.5	53	61	57	73	69	66	72	75		28.6	26	20.8	10.4	5.2	14.3	25	48	27	18	18	36	28		26	14.3	33.8	19.5	27.3	36	55	46	47	64		15.6	11.7	13	9.1	9.1	3.9	26	15	36
-2.95	53.3	36.4	36.4	22.1	35.1	23.4	58	52	58	58	48	81	46	62		33.8	13	20.8	13	16.9	11.7	16	30	23	14	30	43	35		27.3	33.8	31.2	22.1	27.3	44	68	46	50	53		20.8	6.5	5.2	9.1	16.9	10.4	21	12	23
-2.92	48.1	42.9	29.9	28.6	29.9	33.8	53	65	70	58	58	71	81	47		13	18.2	24.7	10.4	10.4	13	28	34	24	18	15	42	34		31.2	16.9	33.8	18.2	23.4	44	55	34	53	46		14.3	11.7	9.1	3.9	16.9	7.8	24	9	27
-2.89	52	32.5	22.1	24.7	23.4	23.4	39	60	68	61	57	59	45	55		23.4	23.4	29.9	15.6	22.1	24.7	23	27	18	5	11	34	42		31.2	27.3	28.6	20.8	37.7	54	47	32	48	56		14.3	7.8	13	5.2	14.3	5.2	17	2	24
-2.86	39	39	16.9	32.5	22.1	31.2	43	54	71	59	59	45	49	49		15.6	32.5	24.7	26	13	13	24	27	19	2	15	30	28		29.9	33.8	15.6	11.7	36.4	42	39	26	33	35		7.8	5.2	7.8	7.8	14.3	6.5	12	8	13
-2.83	36.4	39	9.1	23.4	15.6	11.7	31	62	33	58	27	28	45	53		22.1	20.8	22.1	24.7	7.8	14.3	22	41	13	6	13	32	12		16.9	27.3	13	19.5	26	35	53	17	43	50		9.1	2.6	5.2	11.7	19.5	6.5	12	2	15
-2.8	35.1	35.1	0	24.7	14.3	11.7	14	38	28	42	41	14	30	43		23.4	14.3	22.1	26	2.6	10.4	13	31	9	2	1	11	11		11.7	28.6	6.5	23.4	18.2	28	44	15	38	13		5.2	2.6	2.6	6.5	11.7	1.3	9	2	6
-2.77	22.1	18.2	5.2	10.4	14.3	13	17	28	6	58	23	6	16	26		13	9.1	24.7	18.2	1.3	5.2	16	0	14	3	2	5	6		6.5	19.5	10.4	9.1	19.5	24	35	13	19	14		1.3	3.9	2.6	1.3	2.6	9.1	9	1	7
-2.74	14.3	28.6	0	10.4	9.1	9.1	11	36	19	38	19	0	15	19		7.8	5.2	9.1	6.5	2.6	1.3	19	27	2	3	0	9	7		6.5	10.4	7.8	11.7	16.9	27	27	1	3	14		0	0	1.3	1.3	1.3	0	2	1	4
-2.71	11.7	13	0	9.1	9.1	11.7	17	17	10	28	6	1	7	4		0	7.8	7.8	5.2	0	2.6	11	22	12	2	3	3	0		2.6	6.5	5.2	1.3	18.2	9	18	3	6	19		1.3	1.3	1.3	0	2.6	0	1	0	3
[truncated: 2 more columns]

[truncated: 19 more sheets: Fig. 4b, Fig.4c, Fig. 4d, Fig. 4e, Fig. 5a, Fig. 5b, Suppl. Fig. 1b, Suppl Fig. 1c, Suppl. Fig. 2, Suppl. Fig. 3, Suppl. Fig. 4a-b, Suppl. Fig. 4c, Suppl. Fig. 4d-e, Suppl. Fig. 4f, Suppl. Fig. 5a, Suppl. Fig. 5b, Suppl. Fig. 5c, Suppl. Fig. 6a-b, Suppl. Fig. 6c-d]
